# Supplementary material for: ﻿Chimena gen. nov., a new spider genus (Araneae, Mysmenidae) from China, with descriptions of two new species and a new combination
Source: Zookeys. 2022 Oct 20;1125:69–86. doi: 10.3897/zookeys.1125.85741 (PMC9836549; doi:10.3897/zookeys.1125.85741)
Supplement: XML Treatment for Chimena [file zookeys.1125.85741-treatment1.xml]

<!DOCTYPE tp:taxon-treatment
  PUBLIC "-//TaxonX//DTD Taxonomic Treatment Publishing DTD v0 20100105//EN" "tax-treatment-NSO.dtd">
<tp:taxon-treatment xmlns:tp="http://www.plazi.org/taxpub"><tp:treatment-meta><kwd-group><label>Taxon classification</label><kwd>
                  <named-content content-type="kingdom">Animalia</named-content>
                </kwd><kwd>
                  <named-content content-type="order">Araneae</named-content>
                </kwd><kwd>
                  <named-content content-type="family">Mysmenidae</named-content>
                </kwd></kwd-group><mixed-citation publication-type="journal"><person-group><name><surname>Lin</surname><given-names>Yucheng</given-names></name><name><surname>Li</surname><given-names>Shuqiang</given-names></name></person-group><article-title>﻿<italic><tp:taxon-name><tp:taxon-name-part taxon-name-part-type="genus" reg="Chimena">Chimena</tp:taxon-name-part></tp:taxon-name></italic> gen. nov., a new spider genus (<tp:taxon-name><tp:taxon-name-part taxon-name-part-type="order">Araneae</tp:taxon-name-part></tp:taxon-name>, <tp:taxon-name><tp:taxon-name-part taxon-name-part-type="family">Mysmenidae</tp:taxon-name-part></tp:taxon-name>) from China, with descriptions of two new species and a new combination</article-title><source>Zookeys</source><day>20</day><month>10</month><year>2022</year><volume>1125</volume><fpage>69</fpage><lpage>86</lpage><pub-id pub-id-type="doi">10.3897/zookeys.1125.85741</pub-id></mixed-citation></tp:treatment-meta><tp:nomenclature><label>﻿</label><tp:taxon-name>
                <object-id xmlns:xlink="http://www.w3.org/1999/xlink" content-type="arpha" xlink:type="simple">7DC578FA-3E86-5796-8B3B-CDD4387AE989</object-id>
                <tp:taxon-name-part taxon-name-part-type="genus" reg="Chimena">Chimena</tp:taxon-name-part>
                <object-id xmlns:xlink="http://www.w3.org/1999/xlink" content-type="zoobank" xlink:type="simple">https://zoobank.org/76A8EC9A-6199-4D97-810E-966B5C675A56</object-id>
              </tp:taxon-name><tp:taxon-status xmlns:xlink="http://www.w3.org/1999/xlink" xlink:type="simple">gen. nov.</tp:taxon-status></tp:nomenclature><tp:treatment-sec sec-type="type species" id="SECID0EKIAG"><title>Type species.</title><p><italic><tp:taxon-name><tp:taxon-name-part taxon-name-part-type="genus" reg="Chimena">Chimena</tp:taxon-name-part><tp:taxon-name-part taxon-name-part-type="species" reg="qiong">qiong</tp:taxon-name-part></tp:taxon-name></italic> sp. nov.</p></tp:treatment-sec><tp:treatment-sec sec-type="etymology" id="SECID0E2IAG"><title>Etymology.</title><p>The generic name is a combination of the first three letters of China and the latter half of <italic><tp:taxon-name><tp:taxon-name-part taxon-name-part-type="genus" reg="Mysmena">Mysmena</tp:taxon-name-part></tp:taxon-name></italic>. The gender is feminine.</p></tp:treatment-sec><tp:treatment-sec sec-type="diagnosis" id="SECID0EIJAG"><title>Diagnosis.</title><p><italic><tp:taxon-name><tp:taxon-name-part taxon-name-part-type="genus" reg="Chimena">Chimena</tp:taxon-name-part></tp:taxon-name></italic> gen. nov. differs from other mysmenid genera by the presence of strong spines on the chelicerae of males (as in some Chinese species of <italic><tp:taxon-name><tp:taxon-name-part taxon-name-part-type="genus" reg="Gaoligonga">Gaoligonga</tp:taxon-name-part></tp:taxon-name></italic> Miller, Griswold &amp; Yin, 2009 and <italic><tp:taxon-name><tp:taxon-name-part taxon-name-part-type="genus" reg="Mysmena">Mysmena</tp:taxon-name-part></tp:taxon-name></italic> Miller, Griswold &amp; Yin, 2009; see fig. 38A in <xref ref-type="bibr" rid="B15">Miller et al. 2009</xref>, fig. 8C in <xref ref-type="bibr" rid="B12">Lin and Li 2014</xref>, and figs 5E, 6A, 7E in <xref ref-type="bibr" rid="B10">Lin and Li 2008</xref>); a very long embolus spiralling around the bulb at least 5 times; and the spermathecae near the posterior margin of the epigyne; the copulatory ducts are highly coiled and extend anteriorly. <italic><tp:taxon-name><tp:taxon-name-part taxon-name-part-type="genus" reg="Chimena">Chimena</tp:taxon-name-part></tp:taxon-name></italic> gen. nov. is morphologically similar to <italic><tp:taxon-name><tp:taxon-name-part taxon-name-part-type="genus" reg="Chanea">Chanea</tp:taxon-name-part></tp:taxon-name></italic> Miller, Griswold &amp; Yin, 2009 in having an extremely coiled embolus (cf. Figs <xref ref-type="fig" rid="F3">3A</xref>, <xref ref-type="fig" rid="F5">5A</xref>; figs 49A–B, 51A–B in <xref ref-type="bibr" rid="B15">Miller et al. 2009</xref>; figs 3A in <xref ref-type="bibr" rid="B13">Lin and Li 2016</xref>) and a membranous, translucent, wrinkled scape (Figs <xref ref-type="fig" rid="F4">4J</xref>, <xref ref-type="fig" rid="F6">6J</xref>, <xref ref-type="fig" rid="F7">7F</xref>; fig. 4D in <xref ref-type="bibr" rid="B13">Lin and Li 2016</xref>). Males can be distinguished by the presence of a cymbial process (<abbrev xmlns:xlink="http://www.w3.org/1999/xlink" xlink:title="process on cymbial conductor" id="ABBRID0E4LAG" xlink:type="simple">CyP1</abbrev>, <abbrev xmlns:xlink="http://www.w3.org/1999/xlink" xlink:title="process on paracymbium" id="ABBRID0EBMAG" xlink:type="simple">CyP2</abbrev>), which is absent in <italic><tp:taxon-name><tp:taxon-name-part taxon-name-part-type="genus" reg="Chanea">Chanea</tp:taxon-name-part></tp:taxon-name></italic> (Figs <xref ref-type="fig" rid="F3">3D</xref>, <xref ref-type="fig" rid="F3">3F</xref>, <xref ref-type="fig" rid="F5">5B</xref>, <xref ref-type="fig" rid="F5">5G</xref> vs. 49A, 49B in <xref ref-type="bibr" rid="B15">Miller et al. 2009</xref> and figs 2C, 3C in <xref ref-type="bibr" rid="B13">Lin and Li 2016</xref>). Females differ by having the spiral rod-shaped spermathecae close to the posterior margin of the epigyne, versus globular spermathecae located anteriorly in <italic><tp:taxon-name><tp:taxon-name-part taxon-name-part-type="genus" reg="Chanea">Chanea</tp:taxon-name-part></tp:taxon-name></italic>, as well as the copulatory ducts not being entwined with the fertilization ducts [intertwined in <italic><tp:taxon-name><tp:taxon-name-part taxon-name-part-type="genus" reg="Chanea">Chanea</tp:taxon-name-part></tp:taxon-name></italic> (Figs <xref ref-type="fig" rid="F4">4I, J</xref>, <xref ref-type="fig" rid="F6">6I, J</xref>, <xref ref-type="fig" rid="F7">7E–F</xref> vs. fig. 49C in <xref ref-type="bibr" rid="B15">Miller et al. 2009</xref> and fig. 4C–D in <xref ref-type="bibr" rid="B13">Lin and Li 2016</xref>)].</p></tp:treatment-sec><tp:treatment-sec sec-type="description" id="SECID0EGOAG"><title>Description.</title><p>Carapace pear-shaped, cephalic part distinctly raised in male; clypeus slightly concave. Ocular area black, <abbrev xmlns:xlink="http://www.w3.org/1999/xlink" xlink:title="anterior median eyes" id="ABBRID0EMOAG" xlink:type="simple">AME</abbrev> black, others white; <abbrev xmlns:xlink="http://www.w3.org/1999/xlink" xlink:title="anterior eye row" id="ABBRID0EQOAG" xlink:type="simple">AER</abbrev> procurved, <abbrev xmlns:xlink="http://www.w3.org/1999/xlink" xlink:title="posterior eye row" id="ABBRID0EUOAG" xlink:type="simple">PER</abbrev> recurved or straight; <abbrev xmlns:xlink="http://www.w3.org/1999/xlink" xlink:title="anterior lateral eyes" id="ABBRID0EYOAG" xlink:type="simple">ALE</abbrev> adjoined to <abbrev xmlns:xlink="http://www.w3.org/1999/xlink" xlink:title="anterior median eyes" id="ABBRID0E3OAG" xlink:type="simple">AME</abbrev> and <abbrev xmlns:xlink="http://www.w3.org/1999/xlink" xlink:title="posterior lateral eyes" id="ABBRID0EAPAG" xlink:type="simple">PLE</abbrev>, AMEs separated by at least its diameter; further separated in males than in females. Two or three pairs of strong spines on anterior surface of male chelicerae (Figs <xref ref-type="fig" rid="F4">4E</xref>, <xref ref-type="fig" rid="F6">6E</xref>). Labium fused to sternum. Sternum triangular, slightly plump, posteriorly truncated, light colour anteriorly and centrally. Each leg segment proximally pale yellow, distally darkish grey. Male with a mesal clasping spine and a distal, small nodule prolaterally on metatarsus I (Fig. <xref ref-type="fig" rid="F3">3C</xref>), female with weakly sclerotized spot on femur I. Abdomen dorsally rounded, surrounded by stripe of white pigmentation laterally and posteriorly. Venter black between epigastric furrow and spinnerets (Figs <xref ref-type="fig" rid="F4">4B, D</xref>, <xref ref-type="fig" rid="F6">6B, D</xref>, <xref ref-type="fig" rid="F7">7B</xref>).</p><fig id="F3" position="float" orientation="portrait"><object-id xmlns:xlink="http://www.w3.org/1999/xlink" content-type="doi" xlink:type="simple">10.3897/zookeys.1125.85741.figure3</object-id><object-id xmlns:xlink="http://www.w3.org/1999/xlink" content-type="arpha" xlink:type="simple">91FD71CC-DF92-5F36-8572-64B435306EB2</object-id><label>Figure 3.</label><caption><p><italic><tp:taxon-name><tp:taxon-name-part taxon-name-part-type="genus" reg="Chimena">Chimena</tp:taxon-name-part><tp:taxon-name-part taxon-name-part-type="species" reg="qiong">qiong</tp:taxon-name-part></tp:taxon-name></italic> sp. nov., male <bold>A</bold> left palpal bulb, retrolateral <bold>B</bold> palpal bulb, prolateral <bold>C</bold> distal segments of right leg I, prolateral <bold>D</bold> cymbium, apical <bold>E</bold> cymbium, retrolateral <bold>F</bold> left palp, retrolateral <bold>G</bold> left palp, prolateral. Abbreviations: <abbrev xmlns:xlink="http://www.w3.org/1999/xlink" xlink:title="basal haematodocha" id="ABBRID0E4QAG" xlink:type="simple">BH</abbrev> basal haematodocha; <abbrev xmlns:xlink="http://www.w3.org/1999/xlink" xlink:title="cymbial conductor" id="ABBRID0EBRAG" xlink:type="simple">CyC</abbrev> cymbial conductor; <abbrev xmlns:xlink="http://www.w3.org/1999/xlink" xlink:title="cymbial fold" id="ABBRID0EFRAG" xlink:type="simple">CyF</abbrev> cymbial fold; <abbrev xmlns:xlink="http://www.w3.org/1999/xlink" xlink:title="setae on cymbial fold" id="ABBRID0EJRAG" xlink:type="simple">CyFs</abbrev> setae on cymbial fold; <abbrev xmlns:xlink="http://www.w3.org/1999/xlink" xlink:title="process on cymbial conductor" id="ABBRID0ENRAG" xlink:type="simple">CyP1</abbrev> process on cymbial conductor; <abbrev xmlns:xlink="http://www.w3.org/1999/xlink" xlink:title="process on paracymbium" id="ABBRID0ERRAG" xlink:type="simple">CyP2</abbrev> process on paracymbium; <abbrev xmlns:xlink="http://www.w3.org/1999/xlink" xlink:title="paracymbium" id="ABBRID0EVRAG" xlink:type="simple">PC</abbrev> paracymbium; E embolus; <abbrev xmlns:xlink="http://www.w3.org/1999/xlink" xlink:title="male metatarsal nodule at distal-prolaterally" id="ABBRID0EZRAG" xlink:type="simple">MN</abbrev> male metatarsal nodule at distal-prolaterally; <abbrev xmlns:xlink="http://www.w3.org/1999/xlink" xlink:title="male metatarsal clasping spine" id="ABBRID0E4RAG" xlink:type="simple">MS</abbrev> male metatarsal clasping spine; <abbrev xmlns:xlink="http://www.w3.org/1999/xlink" xlink:title="spermatic duct" id="ABBRID0EBSAG" xlink:type="simple">SD</abbrev> spermatic duct; <abbrev xmlns:xlink="http://www.w3.org/1999/xlink" xlink:title="subtegulum" id="ABBRID0EFSAG" xlink:type="simple">St</abbrev> subtegulum; <abbrev xmlns:xlink="http://www.w3.org/1999/xlink" xlink:title="palpal tibia" id="ABBRID0EJSAG" xlink:type="simple">Ti</abbrev> palpal tibia. Scale bars: 0.10 mm.</p></caption><graphic xmlns:xlink="http://www.w3.org/1999/xlink" xlink:href="zookeys-1125-069_article-85741__-g003.jpg" position="float" orientation="portrait" xlink:type="simple" id="oo_760163.jpg"><uri content-type="original_file" xlink:type="simple">https://binary.pensoft.net/fig/760163</uri></graphic></fig><fig id="F4" position="float" orientation="portrait"><object-id xmlns:xlink="http://www.w3.org/1999/xlink" content-type="doi" xlink:type="simple">10.3897/zookeys.1125.85741.figure4</object-id><object-id xmlns:xlink="http://www.w3.org/1999/xlink" content-type="arpha" xlink:type="simple">FC1127CD-EC69-56CA-B12C-E1FF61C85B36</object-id><label>Figure 4.</label><caption><p><italic><tp:taxon-name><tp:taxon-name-part taxon-name-part-type="genus" reg="Chimena">Chimena</tp:taxon-name-part><tp:taxon-name-part taxon-name-part-type="species" reg="qiong">qiong</tp:taxon-name-part></tp:taxon-name></italic> sp. nov., male (<bold>A, B, E, F</bold>) and female (<bold>C, D, G–J</bold>) <bold>A, C</bold> habitus, dorsal <bold>B, D</bold> habitus, ventral <bold>E</bold> prosoma, front-lateral, <bold>F, G</bold> habitus, lateral <bold>H</bold> epigyne, ventral <bold>I</bold> vulva, ventral <bold>J</bold> vulva, dorsal. Abbreviations: <abbrev xmlns:xlink="http://www.w3.org/1999/xlink" xlink:title="copulatory ducts" id="ABBRID0EXTAG" xlink:type="simple">CD</abbrev> copulatory ducts; <abbrev xmlns:xlink="http://www.w3.org/1999/xlink" xlink:title="cheliceral spines rooted at base" id="ABBRID0E2TAG" xlink:type="simple">CS</abbrev> cheliceral spines rooted at base; <abbrev xmlns:xlink="http://www.w3.org/1999/xlink" xlink:title="fertilization ducts" id="ABBRID0E6TAG" xlink:type="simple">FD</abbrev> fertilization ducts; <abbrev xmlns:xlink="http://www.w3.org/1999/xlink" xlink:title="male metatarsal nodule at distal-prolaterally" id="ABBRID0EDUAG" xlink:type="simple">MN</abbrev> male metatarsal nodule at distal-prolaterally; <abbrev xmlns:xlink="http://www.w3.org/1999/xlink" xlink:title="male metatarsal clasping spine" id="ABBRID0EHUAG" xlink:type="simple">MS</abbrev> male metatarsal clasping spine; S spermathecae; <abbrev xmlns:xlink="http://www.w3.org/1999/xlink" xlink:title="scape" id="ABBRID0ELUAG" xlink:type="simple">SP</abbrev> scape. Scale bars: 0.50 mm (<bold>A–D, F, G</bold>); 0.20 mm (<bold>E</bold>); 0.10 mm (<bold>H–J</bold>).</p></caption><graphic xmlns:xlink="http://www.w3.org/1999/xlink" xlink:href="zookeys-1125-069_article-85741__-g004.jpg" position="float" orientation="portrait" xlink:type="simple" id="oo_760164.jpg"><uri content-type="original_file" xlink:type="simple">https://binary.pensoft.net/fig/760164</uri></graphic></fig><p><bold><italic>Male palp</italic>.</bold> Tibia swollen, proximally narrow and distally broad, larger number of long setae on dorsally than ventrally (Figs <xref ref-type="fig" rid="F3">3F–G</xref>, <xref ref-type="fig" rid="F5">5G–H</xref>). Cymbium translucent, encloses ventral and prolateral sides of bulb (Figs <xref ref-type="fig" rid="F3">3G</xref>, <xref ref-type="fig" rid="F5">5E, H</xref>). Paracymbium flat, wide, with a few long setae and a horn-shaped process (<abbrev xmlns:xlink="http://www.w3.org/1999/xlink" xlink:title="process on paracymbium" id="ABBRID0ERVAG" xlink:type="simple">CyP2</abbrev>) distally (Figs <xref ref-type="fig" rid="F3">3D, F</xref>, <xref ref-type="fig" rid="F5">5B, D</xref>). Distal part of cymbium extends to form an apical cymbial conductor (<abbrev xmlns:xlink="http://www.w3.org/1999/xlink" xlink:title="cymbial conductor" id="ABBRID0E4VAG" xlink:type="simple">CyC</abbrev>), with horn-shaped or dentoid process (<abbrev xmlns:xlink="http://www.w3.org/1999/xlink" xlink:title="process on cymbial conductor" id="ABBRID0EBWAG" xlink:type="simple">CyP1</abbrev>) attached to lateral margin of cymbial conductor (Figs <xref ref-type="fig" rid="F3">3E, F</xref>, <xref ref-type="fig" rid="F5">5B–D, G–H</xref>). Tegulum flat, without any process or projection (Figs <xref ref-type="fig" rid="F3">3F</xref>, <xref ref-type="fig" rid="F5">5D, F</xref>). Embolus slender, filiform, elongate, encircles the bulb multiple times, end extends to apex of cymbial conductor (Figs <xref ref-type="fig" rid="F3">3F</xref>, <xref ref-type="fig" rid="F5">5E, G–H</xref>).</p><fig id="F5" position="float" orientation="portrait"><object-id xmlns:xlink="http://www.w3.org/1999/xlink" content-type="doi" xlink:type="simple">10.3897/zookeys.1125.85741.figure5</object-id><object-id xmlns:xlink="http://www.w3.org/1999/xlink" content-type="arpha" xlink:type="simple">A1F3EFBB-FB7C-5E9E-BB53-4357BF2DB014</object-id><label>Figure 5.</label><caption><p><italic><tp:taxon-name><tp:taxon-name-part taxon-name-part-type="genus" reg="Chimena">Chimena</tp:taxon-name-part><tp:taxon-name-part taxon-name-part-type="species" reg="taiwanica">taiwanica</tp:taxon-name-part></tp:taxon-name></italic> (Ono, 2007) comb. nov., male <bold>A</bold> left palpal bulb, retrolateral <bold>B</bold> cymbium, apical <bold>C</bold> cymbium, dorsal-retrolateral <bold>D</bold> left palp, apical <bold>E</bold> left palp, ventral <bold>F</bold> left palp, dorsal <bold>G</bold> left palp, retrolateral <bold>H</bold> left palp, retrolateral. Abbreviations: Cy cymbium; <abbrev xmlns:xlink="http://www.w3.org/1999/xlink" xlink:title="cymbial conductor" id="ABBRID0EAYAG" xlink:type="simple">CyC</abbrev> cymbial conductor; <abbrev xmlns:xlink="http://www.w3.org/1999/xlink" xlink:title="cymbial fold" id="ABBRID0EEYAG" xlink:type="simple">CyF</abbrev> cymbial fold; <abbrev xmlns:xlink="http://www.w3.org/1999/xlink" xlink:title="setae on cymbial fold" id="ABBRID0EIYAG" xlink:type="simple">CyFs</abbrev> setae on cymbial fold; CT cymbial tooth; <abbrev xmlns:xlink="http://www.w3.org/1999/xlink" xlink:title="process on paracymbium" id="ABBRID0EMYAG" xlink:type="simple">CyP2</abbrev> process on paracymbium; <abbrev xmlns:xlink="http://www.w3.org/1999/xlink" xlink:title="paracymbium" id="ABBRID0EQYAG" xlink:type="simple">PC</abbrev> paracymbium; E embolus; <abbrev xmlns:xlink="http://www.w3.org/1999/xlink" xlink:title="spermatic duct" id="ABBRID0EUYAG" xlink:type="simple">SD</abbrev> spermatic duct; <abbrev xmlns:xlink="http://www.w3.org/1999/xlink" xlink:title="subtegulum" id="ABBRID0EYYAG" xlink:type="simple">St</abbrev> subtegulum; T tegulum; <abbrev xmlns:xlink="http://www.w3.org/1999/xlink" xlink:title="palpal tibia" id="ABBRID0E3YAG" xlink:type="simple">Ti</abbrev> palpal tibia. Scale bars: 0.10 mm.</p></caption><graphic xmlns:xlink="http://www.w3.org/1999/xlink" xlink:href="zookeys-1125-069_article-85741__-g005.jpg" position="float" orientation="portrait" xlink:type="simple" id="oo_760165.jpg"><uri content-type="original_file" xlink:type="simple">https://binary.pensoft.net/fig/760165</uri></graphic></fig><p><bold><italic>Epigyne and vulva</italic>.</bold> Genital area covered with sparse setae, sclerotized spermathecae faintly visible through tegument (Figs <xref ref-type="fig" rid="F4">4H</xref>, <xref ref-type="fig" rid="F6">6H</xref>, <xref ref-type="fig" rid="F7">7D</xref>). Scape wrinkled, membranous, finger-like, short. Spermathecae rod-shaped, spiral, near epigynal posteromargin, separated from one another by about their length. Most of copulatory ducts membranous, extending anteriorly, coiled, overlapped with anterior end of spermathecae. Fertilization ducts relatively long, wide, originating at distal part of spermathecae, middle and proximal parts entwined with spermathecae, distal part thins gradually, inflexed (Figs <xref ref-type="fig" rid="F4">4I–J</xref>, <xref ref-type="fig" rid="F6">6I–J</xref>, <xref ref-type="fig" rid="F7">7E–F</xref>).</p></tp:treatment-sec><tp:treatment-sec sec-type="Composition" id="SECID0EE1AG"><title>Composition.</title><p><italic><tp:taxon-name><tp:taxon-name-part taxon-name-part-type="genus" reg="Chimena">Chimena</tp:taxon-name-part><tp:taxon-name-part taxon-name-part-type="species" reg="qiong">qiong</tp:taxon-name-part></tp:taxon-name></italic> sp. nov., <italic><tp:taxon-name><tp:taxon-name-part taxon-name-part-type="genus" reg="Chimena">C.</tp:taxon-name-part><tp:taxon-name-part taxon-name-part-type="species" reg="taiwanica">taiwanica</tp:taxon-name-part></tp:taxon-name></italic> (Ono, 2007) comb. nov., and <italic><tp:taxon-name><tp:taxon-name-part taxon-name-part-type="genus" reg="Chimena">C.</tp:taxon-name-part><tp:taxon-name-part taxon-name-part-type="species" reg="nantou">nantou</tp:taxon-name-part></tp:taxon-name></italic> sp. nov.</p></tp:treatment-sec><tp:treatment-sec sec-type="distribution" id="SECID0EL2AG"><title>Distribution.</title><p>China (Hainan, Taiwan).</p></tp:treatment-sec><tp:treatment-sec><!--Section generated to contain objects referenced in tp:taxon-treatment.--><fig id="F6" position="float" orientation="portrait"><object-id xmlns:xlink="http://www.w3.org/1999/xlink" content-type="doi" xlink:type="simple">10.3897/zookeys.1125.85741.figure6</object-id><object-id xmlns:xlink="http://www.w3.org/1999/xlink" content-type="arpha" xlink:type="simple">0B155D6F-AD30-550A-BCEC-6DA1FDF38C62</object-id><label>Figure 6.</label><caption><p><italic><tp:taxon-name><tp:taxon-name-part taxon-name-part-type="genus" reg="Chimena">Chimena</tp:taxon-name-part><tp:taxon-name-part taxon-name-part-type="species" reg="taiwanica">taiwanica</tp:taxon-name-part></tp:taxon-name></italic> (Ono, 2007) comb. nov., male (<bold>A, B, E, F</bold>) and female (<bold>C, D, G–J</bold>) <bold>A, C</bold> habitus, dorsal <bold>B, D</bold> habitus, ventral <bold>E</bold> prosoma, front-lateral <bold>F, G</bold> habitus, lateral <bold>H</bold> epigyne, ventral <bold>I</bold> vulva, ventral <bold>J</bold> vulva, dorsal. Abbreviations: <abbrev xmlns:xlink="http://www.w3.org/1999/xlink" xlink:title="copulatory ducts" id="ABBRID0E3CBG" xlink:type="simple">CD</abbrev> copulatory ducts; <abbrev xmlns:xlink="http://www.w3.org/1999/xlink" xlink:title="cheliceral spines rooted at base" id="ABBRID0EADBG" xlink:type="simple">CS</abbrev> cheliceral spines rooted at base; <abbrev xmlns:xlink="http://www.w3.org/1999/xlink" xlink:title="fertilization ducts" id="ABBRID0EEDBG" xlink:type="simple">FD</abbrev> fertilization ducts; <abbrev xmlns:xlink="http://www.w3.org/1999/xlink" xlink:title="male metatarsal clasping spine" id="ABBRID0EIDBG" xlink:type="simple">MS</abbrev> male metatarsal clasping spine; S spermathecae; <abbrev xmlns:xlink="http://www.w3.org/1999/xlink" xlink:title="scape" id="ABBRID0EMDBG" xlink:type="simple">SP</abbrev> scape. Scale bars: 0.50 mm (<bold>A–D, F, G</bold>); 0.20 mm (<bold>E</bold>); 0.10 mm (<bold>H–J</bold>).</p></caption><graphic xmlns:xlink="http://www.w3.org/1999/xlink" xlink:href="zookeys-1125-069_article-85741__-g006.jpg" position="float" orientation="portrait" xlink:type="simple" id="oo_760166.jpg"><uri content-type="original_file" xlink:type="simple">https://binary.pensoft.net/fig/760166</uri></graphic></fig><fig id="F7" position="float" orientation="portrait"><object-id xmlns:xlink="http://www.w3.org/1999/xlink" content-type="doi" xlink:type="simple">10.3897/zookeys.1125.85741.figure7</object-id><object-id xmlns:xlink="http://www.w3.org/1999/xlink" content-type="arpha" xlink:type="simple">B72AA71F-9343-5337-97FE-2274114ED9D3</object-id><label>Figure 7.</label><caption><p><italic><tp:taxon-name><tp:taxon-name-part taxon-name-part-type="genus" reg="Chimena">Chimena</tp:taxon-name-part><tp:taxon-name-part taxon-name-part-type="species" reg="nantou">nantou</tp:taxon-name-part></tp:taxon-name></italic> sp. nov., holotype female <bold>A</bold> habitus, dorsal <bold>B</bold> habitus, ventral <bold>C</bold> habitus, lateral <bold>D</bold> epigyne, ventral <bold>E</bold> vulva, ventral <bold>F</bold> vulva, dorsal. Abbreviations: <abbrev xmlns:xlink="http://www.w3.org/1999/xlink" xlink:title="copulatory ducts" id="ABBRID0EZ1BG" xlink:type="simple">CD</abbrev> copulatory ducts; <abbrev xmlns:xlink="http://www.w3.org/1999/xlink" xlink:title="fertilization ducts" id="ABBRID0E41BG" xlink:type="simple">FD</abbrev> fertilization ducts; S spermathecae; <abbrev xmlns:xlink="http://www.w3.org/1999/xlink" xlink:title="scape" id="ABBRID0EB2BG" xlink:type="simple">SP</abbrev> scape. Scale bars: 0.50 mm (<bold>A–C</bold>); 0.10 mm (<bold>D–F</bold>).</p></caption><graphic xmlns:xlink="http://www.w3.org/1999/xlink" xlink:href="zookeys-1125-069_article-85741__-g007.jpg" position="float" orientation="portrait" xlink:type="simple" id="oo_760167.jpg"><uri content-type="original_file" xlink:type="simple">https://binary.pensoft.net/fig/760167</uri></graphic></fig></tp:treatment-sec><ref-list><ref id="B15"><mixed-citation xmlns:xlink="http://www.w3.org/1999/xlink" xlink:type="simple"><person-group><name name-style="western"><surname>Miller</surname><given-names>JA</given-names></name><name name-style="western"><surname>Griswold</surname><given-names>CE</given-names></name><name name-style="western"><surname>Yin</surname><given-names>CM</given-names></name></person-group> (<year>2009</year>) <article-title>The symphytognathoid spiders of the Gaoligongshan, Yunnan, China (<tp:taxon-name><tp:taxon-name-part taxon-name-part-type="order">Araneae</tp:taxon-name-part></tp:taxon-name>, <tp:taxon-name><tp:taxon-name-part taxon-name-part-type="superfamily">Araneoidea</tp:taxon-name-part></tp:taxon-name>): Systematics and diversity of micro-orbweavers.</article-title><source>ZooKeys</source><volume>11</volume>: <fpage>9</fpage>–<lpage>195</lpage>. <ext-link xlink:type="simple" ext-link-type="doi" xlink:href="10.3897/zookeys.11.160">https://doi.org/10.3897/zookeys.11.160</ext-link></mixed-citation></ref><ref id="B12"><mixed-citation xmlns:xlink="http://www.w3.org/1999/xlink" xlink:type="simple"><person-group><name name-style="western"><surname>Lin</surname><given-names>Y</given-names></name><name name-style="western"><surname>Li</surname><given-names>S</given-names></name></person-group> (<year>2014</year>) <article-title><tp:taxon-name><tp:taxon-name-part taxon-name-part-type="family">Mysmenidae</tp:taxon-name-part></tp:taxon-name> (<tp:taxon-name><tp:taxon-name-part taxon-name-part-type="class">Arachnida</tp:taxon-name-part></tp:taxon-name>, <tp:taxon-name><tp:taxon-name-part taxon-name-part-type="order">Araneae</tp:taxon-name-part></tp:taxon-name>), a spider family newly recorded from Vietnam.</article-title><source>Zootaxa</source><volume>3826</volume>(<issue>1</issue>): <fpage>169</fpage>–<lpage>194</lpage>. <ext-link xlink:type="simple" ext-link-type="doi" xlink:href="10.11646/zootaxa.3826.1.5">https://doi.org/10.11646/zootaxa.3826.1.5</ext-link></mixed-citation></ref><ref id="B10"><mixed-citation xmlns:xlink="http://www.w3.org/1999/xlink" xlink:type="simple"><person-group><name name-style="western"><surname>Lin</surname><given-names>Y</given-names></name><name name-style="western"><surname>Li</surname><given-names>S</given-names></name></person-group> (<year>2008</year>) <article-title>Mysmenid Spiders of China (<tp:taxon-name><tp:taxon-name-part taxon-name-part-type="order">Araneae</tp:taxon-name-part></tp:taxon-name>: <tp:taxon-name><tp:taxon-name-part taxon-name-part-type="family">Mysmenidae</tp:taxon-name-part></tp:taxon-name>).</article-title><source>Annales Zoologici</source><volume>58</volume>(<issue>3</issue>): <fpage>487</fpage>–<lpage>520</lpage>. <ext-link xlink:type="simple" ext-link-type="doi" xlink:href="10.3161/000345408X364337">https://doi.org/10.3161/000345408X364337</ext-link></mixed-citation></ref><ref id="B13"><mixed-citation xmlns:xlink="http://www.w3.org/1999/xlink" xlink:type="simple"><person-group><name name-style="western"><surname>Lin</surname><given-names>Y</given-names></name><name name-style="western"><surname>Li</surname><given-names>S</given-names></name></person-group> (<year>2016</year>) <article-title><tp:taxon-name><tp:taxon-name-part taxon-name-part-type="family">Mysmenidae</tp:taxon-name-part></tp:taxon-name>, a spider family newly recorded from Tibet (<tp:taxon-name><tp:taxon-name-part taxon-name-part-type="class">Arachnida</tp:taxon-name-part></tp:taxon-name>, <tp:taxon-name><tp:taxon-name-part taxon-name-part-type="order">Araneae</tp:taxon-name-part></tp:taxon-name>).</article-title><source>ZooKeys</source><volume>549</volume>: <fpage>51</fpage>–<lpage>69</lpage>. <ext-link xlink:type="simple" ext-link-type="doi" xlink:href="10.3897/zookeys.549.6046">https://doi.org/10.3897/zookeys.549.6046</ext-link></mixed-citation></ref></ref-list></tp:taxon-treatment>
