# Supplementary material for: ﻿Chimena gen. nov., a new spider genus (Araneae, Mysmenidae) from China, with descriptions of two new species and a new combination
Source: Zookeys. 2022 Oct 20;1125:69–86. doi: 10.3897/zookeys.1125.85741 (PMC9836549; doi:10.3897/zookeys.1125.85741)
Supplement: XML Treatment for Chimena qiong [file zookeys.1125.85741-treatment2.xml]

<!DOCTYPE tp:taxon-treatment
  PUBLIC "-//TaxonX//DTD Taxonomic Treatment Publishing DTD v0 20100105//EN" "tax-treatment-NSO.dtd">
<tp:taxon-treatment xmlns:tp="http://www.plazi.org/taxpub"><tp:treatment-meta><kwd-group><label>Taxon classification</label><kwd>
                  <named-content content-type="kingdom">Animalia</named-content>
                </kwd><kwd>
                  <named-content content-type="order">Araneae</named-content>
                </kwd><kwd>
                  <named-content content-type="family">Mysmenidae</named-content>
                </kwd></kwd-group><mixed-citation publication-type="journal"><person-group><name><surname>Lin</surname><given-names>Yucheng</given-names></name><name><surname>Li</surname><given-names>Shuqiang</given-names></name></person-group><article-title>﻿<italic><tp:taxon-name><tp:taxon-name-part taxon-name-part-type="genus" reg="Chimena">Chimena</tp:taxon-name-part></tp:taxon-name></italic> gen. nov., a new spider genus (<tp:taxon-name><tp:taxon-name-part taxon-name-part-type="order">Araneae</tp:taxon-name-part></tp:taxon-name>, <tp:taxon-name><tp:taxon-name-part taxon-name-part-type="family">Mysmenidae</tp:taxon-name-part></tp:taxon-name>) from China, with descriptions of two new species and a new combination</article-title><source>Zookeys</source><day>20</day><month>10</month><year>2022</year><volume>1125</volume><fpage>69</fpage><lpage>86</lpage><pub-id pub-id-type="doi">10.3897/zookeys.1125.85741</pub-id></mixed-citation></tp:treatment-meta><tp:nomenclature><label>﻿</label><tp:taxon-name>
                <object-id xmlns:xlink="http://www.w3.org/1999/xlink" content-type="arpha" xlink:type="simple">675399F5-154F-558B-AA30-83DA2C2FAC76</object-id>
                <tp:taxon-name-part taxon-name-part-type="genus" reg="Chimena">Chimena</tp:taxon-name-part>
                <tp:taxon-name-part taxon-name-part-type="species" reg="qiong">qiong</tp:taxon-name-part>
                <object-id xmlns:xlink="http://www.w3.org/1999/xlink" content-type="zoobank" xlink:type="simple">https://zoobank.org/B9AAA398-0B07-4F88-8477-643064500729</object-id>
              </tp:taxon-name><tp:taxon-status xmlns:xlink="http://www.w3.org/1999/xlink" xlink:type="simple">sp. nov.</tp:taxon-status><xref ref-type="fig" rid="F3">Figs 3</xref><xref ref-type="fig" rid="F4">, 4</xref><xref ref-type="fig" rid="F8">, 8</xref></tp:nomenclature><tp:treatment-sec sec-type="type material" id="SECID0EF4AG"><title>Type material.</title><p><bold><italic>Holotype</italic></bold> ♂ (<bold><named-content xmlns:xlink="http://www.w3.org/1999/xlink" content-type="dwc:institutional_code" xlink:title="Institute of Zoology, Chinese Academy of Sciences" xlink:href="http://grbio.org/institution/institute-zoology-chinese-academy-sciences" xlink:type="simple">IZCAS</named-content></bold>) and <bold><italic>paratypes</italic></bold> 2♀ (<bold><named-content xmlns:xlink="http://www.w3.org/1999/xlink" content-type="dwc:institutional_code" xlink:title="Institute of Zoology, Chinese Academy of Sciences" xlink:href="http://grbio.org/institution/institute-zoology-chinese-academy-sciences" xlink:type="simple">IZCAS</named-content></bold>), <bold>China</bold>: Hainan Province, Limushan Township, Limushan Natural Reserve, Yinhe Protected Station, <named-content xmlns:xlink="http://www.w3.org/1999/xlink" content-type="dwc:verbatimCoordinates" xlink:type="simple"><named-content content-type="geo-json" specific-use="{&#34;type&#34;:&#34;Point&#34;,&#34;coordinates&#34;:[109.728500,19.200033]}" id="NCID0EC5AG" xlink:type="simple">19°12.002'N, 109°43.710'E</named-content></named-content>, 591±20 m, 25.III.2012, Z. Chen leg.; <bold><italic>paratypes</italic></bold> 2♀ (<bold><named-content xmlns:xlink="http://www.w3.org/1999/xlink" content-type="dwc:institutional_code" xlink:title="Institute of Zoology, Chinese Academy of Sciences" xlink:href="http://grbio.org/institution/institute-zoology-chinese-academy-sciences" xlink:type="simple">IZCAS</named-content></bold>), <bold>China</bold>: Hainan Province, Changjiang Township, Bawangling Natural Reserve, near the Yaga Convention Centre, <named-content xmlns:xlink="http://www.w3.org/1999/xlink" content-type="dwc:verbatimCoordinates" xlink:type="simple"><named-content content-type="geo-json" specific-use="{&#34;type&#34;:&#34;Point&#34;,&#34;coordinates&#34;:[109.122817,19.080467]}" id="NCID0EU5AG" xlink:type="simple">19°04.828'N, 109°07.369'E</named-content></named-content>, 567±20 m, 13.IV.2012, Z. Chen leg.; <bold><italic>Paratypes</italic></bold> 1♂ (<bold><named-content xmlns:xlink="http://www.w3.org/1999/xlink" content-type="dwc:institutional_code" xlink:title="Institute of Zoology, Chinese Academy of Sciences" xlink:href="http://grbio.org/institution/institute-zoology-chinese-academy-sciences" xlink:type="simple">IZCAS</named-content></bold>); <bold>China</bold>: Hainan Province, Lingshui County, Diaoluoshan Natural Reserve, <named-content xmlns:xlink="http://www.w3.org/1999/xlink" content-type="dwc:verbatimCoordinates" xlink:type="simple"><named-content content-type="geo-json" specific-use="{&#34;type&#34;:&#34;Point&#34;,&#34;coordinates&#34;:[108.868400,18.725083]}" id="NCID0EG6AG" xlink:type="simple">18°43.505'N, 108°52.104'E</named-content></named-content>, 920 m, 18.VI.2011, Y. Zhou leg.</p></tp:treatment-sec><tp:treatment-sec sec-type="etymology" id="SECID0EL6AG"><title>Etymology.</title><p>The species epithet, a noun in apposition, refers to ‘qiong’, which is short for Hainan Province.</p></tp:treatment-sec><tp:treatment-sec sec-type="diagnosis" id="SECID0EQ6AG"><title>Diagnosis.</title><p>Males and females are similar to <italic><tp:taxon-name><tp:taxon-name-part taxon-name-part-type="genus" reg="Chimena">Chimena</tp:taxon-name-part><tp:taxon-name-part taxon-name-part-type="species" reg="taiwanica">taiwanica</tp:taxon-name-part></tp:taxon-name></italic> comb. nov. in having a long, coiled embolus and the configuration of the vulva, but they can be distinguished by having three pairs of cheliceral spines (two pairs in the latter) (Fig. <xref ref-type="fig" rid="F4">4E</xref> vs. Fig. <xref ref-type="fig" rid="F6">6E</xref>) and a horn-shaped process (<abbrev xmlns:xlink="http://www.w3.org/1999/xlink" xlink:title="process on cymbial conductor" id="ABBRID0EJABG" xlink:type="simple">CyP1</abbrev>) on the cymbial conductor (tooth-shaped in the latter) (Fig. <xref ref-type="fig" rid="F3">3E, G</xref> vs. Fig. <xref ref-type="fig" rid="F5">5C, H</xref>). The female differs from congeners by the strongly spiralled, longer spermathecae (moderately spiralled in <italic><tp:taxon-name><tp:taxon-name-part taxon-name-part-type="genus" reg="Chimena">C.</tp:taxon-name-part><tp:taxon-name-part taxon-name-part-type="species" reg="taiwanica">taiwanica</tp:taxon-name-part></tp:taxon-name></italic> comb. nov., and shorter in <italic><tp:taxon-name><tp:taxon-name-part taxon-name-part-type="genus" reg="Chimena">C.</tp:taxon-name-part><tp:taxon-name-part taxon-name-part-type="species" reg="nantou">nantou</tp:taxon-name-part></tp:taxon-name></italic> sp. nov.) (Fig. <xref ref-type="fig" rid="F4">4I, J</xref> vs. Figs <xref ref-type="fig" rid="F6">6I, J</xref>, <xref ref-type="fig" rid="F7">7E, F</xref>).</p><fig id="F6" position="float" orientation="portrait"><object-id xmlns:xlink="http://www.w3.org/1999/xlink" content-type="doi" xlink:type="simple">10.3897/zookeys.1125.85741.figure6</object-id><object-id xmlns:xlink="http://www.w3.org/1999/xlink" content-type="arpha" xlink:type="simple">0B155D6F-AD30-550A-BCEC-6DA1FDF38C62</object-id><label>Figure 6.</label><caption><p><italic><tp:taxon-name><tp:taxon-name-part taxon-name-part-type="genus" reg="Chimena">Chimena</tp:taxon-name-part><tp:taxon-name-part taxon-name-part-type="species" reg="taiwanica">taiwanica</tp:taxon-name-part></tp:taxon-name></italic> (Ono, 2007) comb. nov., male (<bold>A, B, E, F</bold>) and female (<bold>C, D, G–J</bold>) <bold>A, C</bold> habitus, dorsal <bold>B, D</bold> habitus, ventral <bold>E</bold> prosoma, front-lateral <bold>F, G</bold> habitus, lateral <bold>H</bold> epigyne, ventral <bold>I</bold> vulva, ventral <bold>J</bold> vulva, dorsal. Abbreviations: <abbrev xmlns:xlink="http://www.w3.org/1999/xlink" xlink:title="copulatory ducts" id="ABBRID0E3CBG" xlink:type="simple">CD</abbrev> copulatory ducts; <abbrev xmlns:xlink="http://www.w3.org/1999/xlink" xlink:title="cheliceral spines rooted at base" id="ABBRID0EADBG" xlink:type="simple">CS</abbrev> cheliceral spines rooted at base; <abbrev xmlns:xlink="http://www.w3.org/1999/xlink" xlink:title="fertilization ducts" id="ABBRID0EEDBG" xlink:type="simple">FD</abbrev> fertilization ducts; <abbrev xmlns:xlink="http://www.w3.org/1999/xlink" xlink:title="male metatarsal clasping spine" id="ABBRID0EIDBG" xlink:type="simple">MS</abbrev> male metatarsal clasping spine; S spermathecae; <abbrev xmlns:xlink="http://www.w3.org/1999/xlink" xlink:title="scape" id="ABBRID0EMDBG" xlink:type="simple">SP</abbrev> scape. Scale bars: 0.50 mm (<bold>A–D, F, G</bold>); 0.20 mm (<bold>E</bold>); 0.10 mm (<bold>H–J</bold>).</p></caption><graphic xmlns:xlink="http://www.w3.org/1999/xlink" xlink:href="zookeys-1125-069_article-85741__-g006.jpg" position="float" orientation="portrait" xlink:type="simple" id="oo_760166.jpg"><uri content-type="original_file" xlink:type="simple">https://binary.pensoft.net/fig/760166</uri></graphic></fig></tp:treatment-sec><tp:treatment-sec sec-type="description" id="SECID0E2DBG"><title>Description.</title><p><bold>Male.</bold> Habitus as in Fig. <xref ref-type="fig" rid="F4">4A, B, E, F</xref>. Total length 0.63. Carapace 0.23 long, 0.24 wide. Clypeus 0.11 high. Sternum 0.20 long, 0.19 wide. Abdomen 0.45 long, 0.44 wide. Length of legs: I 0.92 (0.29, 0.13, 0.18, 0.14, 0.18); II 0.80 (0.27, 0.09, 0.17, 0.12, 0.15); III 0.60 (0.17, 0.08, 0.12, 0.11, 0.12); IV 0.73 (0.21, 0.08, 0.15, 0.14, 0.15). Carapace pale yellow, black on cephalic area, pear-shaped. Cephalic area strongly raised. <abbrev xmlns:xlink="http://www.w3.org/1999/xlink" xlink:title="anterior eye row" id="ABBRID0EHEBG" xlink:type="simple">AER</abbrev> procurved, <abbrev xmlns:xlink="http://www.w3.org/1999/xlink" xlink:title="posterior eye row" id="ABBRID0ELEBG" xlink:type="simple">PER</abbrev> straight. Mouthparts pale brown. Chelicerae bearing 3 pairs of strong spines anteriorly (Fig. <xref ref-type="fig" rid="F4">4E</xref>). Sternum subtriangular, slightly plump, pale, anterior-centrally and laterally black, posteriorly truncated. Legs pale, gradually darkening to grey at each segment distally. Patella with distodorsal seta, proximal seta on tibia. Mesal clasping spine and distal, small nodule on metatarsus I (Figs <xref ref-type="fig" rid="F3">3C</xref>, <xref ref-type="fig" rid="F4">4B</xref>). Abdominal dorsum rounded, darkish grey, with paired light speckles, white stripe laterally and posteriorly. Posterior area of epigastric furrow and spinnerets black. Colulus black, long, tongue shaped.</p><p><bold><italic>Palp</italic></bold> (Fig. <xref ref-type="fig" rid="F3">3A, B, D–G</xref>): weakly sclerotized. Femur equal to 2.2× length of patella, patella approximately half of tibial width. Tibia cup-shaped, with dense, long setae dorsally. Cymbium narrow basally, wrapped around bulb ventrally and retrolaterally; distal cymbial conductor triangular, lamellar, a sub-distal tooth-shaped process (<abbrev xmlns:xlink="http://www.w3.org/1999/xlink" xlink:title="process on cymbial conductor" id="ABBRID0EGFBG" xlink:type="simple">CyP1</abbrev>) at medial margin; paracymbium wide, earlobe shaped, bearing a few long setae and a sharp process (<abbrev xmlns:xlink="http://www.w3.org/1999/xlink" xlink:title="process on paracymbium" id="ABBRID0EKFBG" xlink:type="simple">CyP2</abbrev>) distally. <abbrev xmlns:xlink="http://www.w3.org/1999/xlink" xlink:title="process on cymbial conductor" id="ABBRID0EOFBG" xlink:type="simple">CyP1</abbrev> almost same length as <abbrev xmlns:xlink="http://www.w3.org/1999/xlink" xlink:title="process on paracymbium" id="ABBRID0ESFBG" xlink:type="simple">CyP2</abbrev>. Cymbial fold located at base of <abbrev xmlns:xlink="http://www.w3.org/1999/xlink" xlink:title="process on cymbial conductor" id="ABBRID0EWFBG" xlink:type="simple">CyP1</abbrev>, with a few short setae (<abbrev xmlns:xlink="http://www.w3.org/1999/xlink" xlink:title="setae on cymbial fold" id="ABBRID0E1FBG" xlink:type="simple">CyFs</abbrev>). Tegulum flat, smooth; subtegulum translucent, inner spermatic duct faintly visible. Embolus very long, filiform, tightly coiled around entire tegulum at least 10 times, distal end extending to cymbial conductor (<abbrev xmlns:xlink="http://www.w3.org/1999/xlink" xlink:title="cymbial conductor" id="ABBRID0E5FBG" xlink:type="simple">CyC</abbrev>).</p><p><bold>Female.</bold> Habitus as in Fig. <xref ref-type="fig" rid="F4">4C, D, G</xref>. Total length 0.72. Carapace 0.23 long, 0.25 wide. Clypeus 0.06 high. Sternum 0.19 long, 0.17 wide. Abdomen 0.48 long, 0.43 wide. Length of legs: I 0.90 (0.28, 0.12, 0.18, 0.15, 0.17); II 0.82 (0.25, 0.10, 0.18, 0.13, 0.15); III 0.63 (0.18, 0.09, 0.12, 0.11, 0.13); IV 0.76 (0.22, 0.09, 0.15, 0.14, 0.16). Cephalic area moderately raised, chelicerae unmodified, femur I with weak sclerotized spot; other features as in male.</p><p><bold><italic>Epigyne</italic></bold> (Fig. <xref ref-type="fig" rid="F4">4H–J</xref>): genital area bears sparse setae, with central dark speckle. Scape tongue shaped, protruded, rugose, membranous. Spermathecae long, claviform, separated by about their length, base near epigynal posterior margin. Copulatory ducts membranous, translucent, distal part overlapping and convoluted at spermathecae anteriorly. Fertilization ducts long, middle and proximal parts entwined with spermathecae, distal part extends horizontally to atrium.</p></tp:treatment-sec><tp:treatment-sec sec-type="distribution" id="SECID0EVGBG"><title>Distribution.</title><p>China (Hainan) (Fig. <xref ref-type="fig" rid="F8">8</xref>).</p></tp:treatment-sec><tp:treatment-sec><!--Section generated to contain objects referenced in tp:taxon-treatment.--><fig id="F3" position="float" orientation="portrait"><object-id xmlns:xlink="http://www.w3.org/1999/xlink" content-type="doi" xlink:type="simple">10.3897/zookeys.1125.85741.figure3</object-id><object-id xmlns:xlink="http://www.w3.org/1999/xlink" content-type="arpha" xlink:type="simple">91FD71CC-DF92-5F36-8572-64B435306EB2</object-id><label>Figure 3.</label><caption><p><italic><tp:taxon-name><tp:taxon-name-part taxon-name-part-type="genus" reg="Chimena">Chimena</tp:taxon-name-part><tp:taxon-name-part taxon-name-part-type="species" reg="qiong">qiong</tp:taxon-name-part></tp:taxon-name></italic> sp. nov., male <bold>A</bold> left palpal bulb, retrolateral <bold>B</bold> palpal bulb, prolateral <bold>C</bold> distal segments of right leg I, prolateral <bold>D</bold> cymbium, apical <bold>E</bold> cymbium, retrolateral <bold>F</bold> left palp, retrolateral <bold>G</bold> left palp, prolateral. Abbreviations: <abbrev xmlns:xlink="http://www.w3.org/1999/xlink" xlink:title="basal haematodocha" id="ABBRID0E4QAG" xlink:type="simple">BH</abbrev> basal haematodocha; <abbrev xmlns:xlink="http://www.w3.org/1999/xlink" xlink:title="cymbial conductor" id="ABBRID0EBRAG" xlink:type="simple">CyC</abbrev> cymbial conductor; <abbrev xmlns:xlink="http://www.w3.org/1999/xlink" xlink:title="cymbial fold" id="ABBRID0EFRAG" xlink:type="simple">CyF</abbrev> cymbial fold; <abbrev xmlns:xlink="http://www.w3.org/1999/xlink" xlink:title="setae on cymbial fold" id="ABBRID0EJRAG" xlink:type="simple">CyFs</abbrev> setae on cymbial fold; <abbrev xmlns:xlink="http://www.w3.org/1999/xlink" xlink:title="process on cymbial conductor" id="ABBRID0ENRAG" xlink:type="simple">CyP1</abbrev> process on cymbial conductor; <abbrev xmlns:xlink="http://www.w3.org/1999/xlink" xlink:title="process on paracymbium" id="ABBRID0ERRAG" xlink:type="simple">CyP2</abbrev> process on paracymbium; <abbrev xmlns:xlink="http://www.w3.org/1999/xlink" xlink:title="paracymbium" id="ABBRID0EVRAG" xlink:type="simple">PC</abbrev> paracymbium; E embolus; <abbrev xmlns:xlink="http://www.w3.org/1999/xlink" xlink:title="male metatarsal nodule at distal-prolaterally" id="ABBRID0EZRAG" xlink:type="simple">MN</abbrev> male metatarsal nodule at distal-prolaterally; <abbrev xmlns:xlink="http://www.w3.org/1999/xlink" xlink:title="male metatarsal clasping spine" id="ABBRID0E4RAG" xlink:type="simple">MS</abbrev> male metatarsal clasping spine; <abbrev xmlns:xlink="http://www.w3.org/1999/xlink" xlink:title="spermatic duct" id="ABBRID0EBSAG" xlink:type="simple">SD</abbrev> spermatic duct; <abbrev xmlns:xlink="http://www.w3.org/1999/xlink" xlink:title="subtegulum" id="ABBRID0EFSAG" xlink:type="simple">St</abbrev> subtegulum; <abbrev xmlns:xlink="http://www.w3.org/1999/xlink" xlink:title="palpal tibia" id="ABBRID0EJSAG" xlink:type="simple">Ti</abbrev> palpal tibia. Scale bars: 0.10 mm.</p></caption><graphic xmlns:xlink="http://www.w3.org/1999/xlink" xlink:href="zookeys-1125-069_article-85741__-g003.jpg" position="float" orientation="portrait" xlink:type="simple" id="oo_760163.jpg"><uri content-type="original_file" xlink:type="simple">https://binary.pensoft.net/fig/760163</uri></graphic></fig><fig id="F4" position="float" orientation="portrait"><object-id xmlns:xlink="http://www.w3.org/1999/xlink" content-type="doi" xlink:type="simple">10.3897/zookeys.1125.85741.figure4</object-id><object-id xmlns:xlink="http://www.w3.org/1999/xlink" content-type="arpha" xlink:type="simple">FC1127CD-EC69-56CA-B12C-E1FF61C85B36</object-id><label>Figure 4.</label><caption><p><italic><tp:taxon-name><tp:taxon-name-part taxon-name-part-type="genus" reg="Chimena">Chimena</tp:taxon-name-part><tp:taxon-name-part taxon-name-part-type="species" reg="qiong">qiong</tp:taxon-name-part></tp:taxon-name></italic> sp. nov., male (<bold>A, B, E, F</bold>) and female (<bold>C, D, G–J</bold>) <bold>A, C</bold> habitus, dorsal <bold>B, D</bold> habitus, ventral <bold>E</bold> prosoma, front-lateral, <bold>F, G</bold> habitus, lateral <bold>H</bold> epigyne, ventral <bold>I</bold> vulva, ventral <bold>J</bold> vulva, dorsal. Abbreviations: <abbrev xmlns:xlink="http://www.w3.org/1999/xlink" xlink:title="copulatory ducts" id="ABBRID0EXTAG" xlink:type="simple">CD</abbrev> copulatory ducts; <abbrev xmlns:xlink="http://www.w3.org/1999/xlink" xlink:title="cheliceral spines rooted at base" id="ABBRID0E2TAG" xlink:type="simple">CS</abbrev> cheliceral spines rooted at base; <abbrev xmlns:xlink="http://www.w3.org/1999/xlink" xlink:title="fertilization ducts" id="ABBRID0E6TAG" xlink:type="simple">FD</abbrev> fertilization ducts; <abbrev xmlns:xlink="http://www.w3.org/1999/xlink" xlink:title="male metatarsal nodule at distal-prolaterally" id="ABBRID0EDUAG" xlink:type="simple">MN</abbrev> male metatarsal nodule at distal-prolaterally; <abbrev xmlns:xlink="http://www.w3.org/1999/xlink" xlink:title="male metatarsal clasping spine" id="ABBRID0EHUAG" xlink:type="simple">MS</abbrev> male metatarsal clasping spine; S spermathecae; <abbrev xmlns:xlink="http://www.w3.org/1999/xlink" xlink:title="scape" id="ABBRID0ELUAG" xlink:type="simple">SP</abbrev> scape. Scale bars: 0.50 mm (<bold>A–D, F, G</bold>); 0.20 mm (<bold>E</bold>); 0.10 mm (<bold>H–J</bold>).</p></caption><graphic xmlns:xlink="http://www.w3.org/1999/xlink" xlink:href="zookeys-1125-069_article-85741__-g004.jpg" position="float" orientation="portrait" xlink:type="simple" id="oo_760164.jpg"><uri content-type="original_file" xlink:type="simple">https://binary.pensoft.net/fig/760164</uri></graphic></fig><fig id="F8" position="float" orientation="portrait"><object-id xmlns:xlink="http://www.w3.org/1999/xlink" content-type="doi" xlink:type="simple">10.3897/zookeys.1125.85741.figure8</object-id><object-id xmlns:xlink="http://www.w3.org/1999/xlink" content-type="arpha" xlink:type="simple">434D9356-3027-5C2D-BAEE-75D3427CC00F</object-id><label>Figure 8.</label><caption><p>Distribution records of three <italic><tp:taxon-name><tp:taxon-name-part taxon-name-part-type="genus" reg="Chimena">Chimena</tp:taxon-name-part></tp:taxon-name></italic> spp.: <italic><tp:taxon-name><tp:taxon-name-part taxon-name-part-type="genus" reg="Chimena">C.</tp:taxon-name-part><tp:taxon-name-part taxon-name-part-type="species" reg="qiong">qiong</tp:taxon-name-part></tp:taxon-name></italic> sp. nov. (red dot), <italic><tp:taxon-name><tp:taxon-name-part taxon-name-part-type="genus" reg="Chimena">C.</tp:taxon-name-part><tp:taxon-name-part taxon-name-part-type="species" reg="taiwanica">taiwanica</tp:taxon-name-part></tp:taxon-name></italic> (green dot) and <italic><tp:taxon-name><tp:taxon-name-part taxon-name-part-type="genus" reg="Chimena">C.</tp:taxon-name-part><tp:taxon-name-part taxon-name-part-type="species" reg="nantou">nantou</tp:taxon-name-part></tp:taxon-name></italic> sp. nov. (blue dot).</p></caption><graphic xmlns:xlink="http://www.w3.org/1999/xlink" xlink:href="zookeys-1125-069_article-85741__-g008.jpg" position="float" orientation="portrait" xlink:type="simple" id="oo_760168.jpg"><uri content-type="original_file" xlink:type="simple">https://binary.pensoft.net/fig/760168</uri></graphic></fig><fig id="F5" position="float" orientation="portrait"><object-id xmlns:xlink="http://www.w3.org/1999/xlink" content-type="doi" xlink:type="simple">10.3897/zookeys.1125.85741.figure5</object-id><object-id xmlns:xlink="http://www.w3.org/1999/xlink" content-type="arpha" xlink:type="simple">A1F3EFBB-FB7C-5E9E-BB53-4357BF2DB014</object-id><label>Figure 5.</label><caption><p><italic><tp:taxon-name><tp:taxon-name-part taxon-name-part-type="genus" reg="Chimena">Chimena</tp:taxon-name-part><tp:taxon-name-part taxon-name-part-type="species" reg="taiwanica">taiwanica</tp:taxon-name-part></tp:taxon-name></italic> (Ono, 2007) comb. nov., male <bold>A</bold> left palpal bulb, retrolateral <bold>B</bold> cymbium, apical <bold>C</bold> cymbium, dorsal-retrolateral <bold>D</bold> left palp, apical <bold>E</bold> left palp, ventral <bold>F</bold> left palp, dorsal <bold>G</bold> left palp, retrolateral <bold>H</bold> left palp, retrolateral. Abbreviations: Cy cymbium; <abbrev xmlns:xlink="http://www.w3.org/1999/xlink" xlink:title="cymbial conductor" id="ABBRID0EAYAG" xlink:type="simple">CyC</abbrev> cymbial conductor; <abbrev xmlns:xlink="http://www.w3.org/1999/xlink" xlink:title="cymbial fold" id="ABBRID0EEYAG" xlink:type="simple">CyF</abbrev> cymbial fold; <abbrev xmlns:xlink="http://www.w3.org/1999/xlink" xlink:title="setae on cymbial fold" id="ABBRID0EIYAG" xlink:type="simple">CyFs</abbrev> setae on cymbial fold; CT cymbial tooth; <abbrev xmlns:xlink="http://www.w3.org/1999/xlink" xlink:title="process on paracymbium" id="ABBRID0EMYAG" xlink:type="simple">CyP2</abbrev> process on paracymbium; <abbrev xmlns:xlink="http://www.w3.org/1999/xlink" xlink:title="paracymbium" id="ABBRID0EQYAG" xlink:type="simple">PC</abbrev> paracymbium; E embolus; <abbrev xmlns:xlink="http://www.w3.org/1999/xlink" xlink:title="spermatic duct" id="ABBRID0EUYAG" xlink:type="simple">SD</abbrev> spermatic duct; <abbrev xmlns:xlink="http://www.w3.org/1999/xlink" xlink:title="subtegulum" id="ABBRID0EYYAG" xlink:type="simple">St</abbrev> subtegulum; T tegulum; <abbrev xmlns:xlink="http://www.w3.org/1999/xlink" xlink:title="palpal tibia" id="ABBRID0E3YAG" xlink:type="simple">Ti</abbrev> palpal tibia. Scale bars: 0.10 mm.</p></caption><graphic xmlns:xlink="http://www.w3.org/1999/xlink" xlink:href="zookeys-1125-069_article-85741__-g005.jpg" position="float" orientation="portrait" xlink:type="simple" id="oo_760165.jpg"><uri content-type="original_file" xlink:type="simple">https://binary.pensoft.net/fig/760165</uri></graphic></fig><fig id="F7" position="float" orientation="portrait"><object-id xmlns:xlink="http://www.w3.org/1999/xlink" content-type="doi" xlink:type="simple">10.3897/zookeys.1125.85741.figure7</object-id><object-id xmlns:xlink="http://www.w3.org/1999/xlink" content-type="arpha" xlink:type="simple">B72AA71F-9343-5337-97FE-2274114ED9D3</object-id><label>Figure 7.</label><caption><p><italic><tp:taxon-name><tp:taxon-name-part taxon-name-part-type="genus" reg="Chimena">Chimena</tp:taxon-name-part><tp:taxon-name-part taxon-name-part-type="species" reg="nantou">nantou</tp:taxon-name-part></tp:taxon-name></italic> sp. nov., holotype female <bold>A</bold> habitus, dorsal <bold>B</bold> habitus, ventral <bold>C</bold> habitus, lateral <bold>D</bold> epigyne, ventral <bold>E</bold> vulva, ventral <bold>F</bold> vulva, dorsal. Abbreviations: <abbrev xmlns:xlink="http://www.w3.org/1999/xlink" xlink:title="copulatory ducts" id="ABBRID0EZ1BG" xlink:type="simple">CD</abbrev> copulatory ducts; <abbrev xmlns:xlink="http://www.w3.org/1999/xlink" xlink:title="fertilization ducts" id="ABBRID0E41BG" xlink:type="simple">FD</abbrev> fertilization ducts; S spermathecae; <abbrev xmlns:xlink="http://www.w3.org/1999/xlink" xlink:title="scape" id="ABBRID0EB2BG" xlink:type="simple">SP</abbrev> scape. Scale bars: 0.50 mm (<bold>A–C</bold>); 0.10 mm (<bold>D–F</bold>).</p></caption><graphic xmlns:xlink="http://www.w3.org/1999/xlink" xlink:href="zookeys-1125-069_article-85741__-g007.jpg" position="float" orientation="portrait" xlink:type="simple" id="oo_760167.jpg"><uri content-type="original_file" xlink:type="simple">https://binary.pensoft.net/fig/760167</uri></graphic></fig></tp:treatment-sec></tp:taxon-treatment>
