# Supplementary material for: ﻿Chimena gen. nov., a new spider genus (Araneae, Mysmenidae) from China, with descriptions of two new species and a new combination
Source: Zookeys. 2022 Oct 20;1125:69–86. doi: 10.3897/zookeys.1125.85741 (PMC9836549; doi:10.3897/zookeys.1125.85741)
Supplement: XML Treatment for Chimena taiwanica [file zookeys.1125.85741-treatment3.xml]

<!DOCTYPE tp:taxon-treatment
  PUBLIC "-//TaxonX//DTD Taxonomic Treatment Publishing DTD v0 20100105//EN" "tax-treatment-NSO.dtd">
<tp:taxon-treatment xmlns:tp="http://www.plazi.org/taxpub"><tp:treatment-meta><kwd-group><label>Taxon classification</label><kwd>
                  <named-content content-type="kingdom">Animalia</named-content>
                </kwd><kwd>
                  <named-content content-type="order">Araneae</named-content>
                </kwd><kwd>
                  <named-content content-type="family">Mysmenidae</named-content>
                </kwd></kwd-group><mixed-citation publication-type="journal"><person-group><name><surname>Lin</surname><given-names>Yucheng</given-names></name><name><surname>Li</surname><given-names>Shuqiang</given-names></name></person-group><article-title>﻿<italic><tp:taxon-name><tp:taxon-name-part taxon-name-part-type="genus" reg="Chimena">Chimena</tp:taxon-name-part></tp:taxon-name></italic> gen. nov., a new spider genus (<tp:taxon-name><tp:taxon-name-part taxon-name-part-type="order">Araneae</tp:taxon-name-part></tp:taxon-name>, <tp:taxon-name><tp:taxon-name-part taxon-name-part-type="family">Mysmenidae</tp:taxon-name-part></tp:taxon-name>) from China, with descriptions of two new species and a new combination</article-title><source>Zookeys</source><day>20</day><month>10</month><year>2022</year><volume>1125</volume><fpage>69</fpage><lpage>86</lpage><pub-id pub-id-type="doi">10.3897/zookeys.1125.85741</pub-id></mixed-citation></tp:treatment-meta><tp:nomenclature><label>﻿</label><tp:taxon-name>
                <object-id xmlns:xlink="http://www.w3.org/1999/xlink" content-type="arpha" xlink:type="simple">934CD32B-547E-505C-AA77-0DB2EB8D40D9</object-id>
                <tp:taxon-name-part taxon-name-part-type="genus" reg="Chimena">Chimena</tp:taxon-name-part>
                <tp:taxon-name-part taxon-name-part-type="species" reg="taiwanica">taiwanica</tp:taxon-name-part>
              </tp:taxon-name><tp:taxon-authority>(Ono, 2007)</tp:taxon-authority><tp:taxon-status xmlns:xlink="http://www.w3.org/1999/xlink" xlink:type="simple">comb. nov.</tp:taxon-status><xref ref-type="fig" rid="F5">Figs 5</xref><xref ref-type="fig" rid="F6">, 6</xref><xref ref-type="fig" rid="F8">, 8</xref><tp:nomenclature-citation-list><tp:nomenclature-citation><tp:taxon-name>
                    <tp:taxon-name-part taxon-name-part-type="genus" reg="Mysmena">Mysmena</tp:taxon-name-part>
                    <tp:taxon-name-part taxon-name-part-type="species" reg="taiwanica">taiwanica</tp:taxon-name-part>
                  </tp:taxon-name><comment>Ono, in <xref ref-type="bibr" rid="B17">Ono et al. 2006</xref>: 73, figs 8–19 (♂♀).</comment></tp:nomenclature-citation></tp:nomenclature-citation-list></tp:nomenclature><tp:treatment-sec sec-type="type material" id="SECID0EDJBG"><title>Type material.</title><p><bold><italic>Holotype</italic></bold> ♂ (<bold><abbrev xmlns:xlink="http://www.w3.org/1999/xlink" xlink:title="Forestry Research Institute of Taipei" id="ABBRID0EPJBG" xlink:type="simple">FRIT</abbrev></bold>) and <bold><italic>paratypes</italic></bold> 2♀ (<bold><named-content xmlns:xlink="http://www.w3.org/1999/xlink" content-type="dwc:institutional_code" xlink:title="Department of Zoology, National Science Museum, Tokyo" xlink:href="http://grbio.org/institution/national-science-museum-natural-history" xlink:type="simple">NSMT</named-content></bold>), <bold>China</bold>: southern Taiwan, Kaohsiung Hsien, Shanping Work Station of Liukuei Research Center, ca 700 m, by sifting soil litter in a forest, 9.III.2005, H. Ono leg. Not examined.</p></tp:treatment-sec><tp:treatment-sec sec-type="material" id="SECID0E4JBG"><title>Examined materials.</title><p>6♂13♀ (<bold><named-content xmlns:xlink="http://www.w3.org/1999/xlink" content-type="dwc:institutional_code" xlink:title="Institute of Zoology, Chinese Academy of Sciences" xlink:href="http://grbio.org/institution/institute-zoology-chinese-academy-sciences" xlink:type="simple">IZCAS</named-content></bold>), <bold>China</bold>: central Taiwan, Nantou County, Ren’ai Township, Xinsheng Village, Huisun Farm, 24°05.279'N, 121°02.078'E, 788 m, 1.VII.2013, G. Zheng leg.</p></tp:treatment-sec><tp:treatment-sec sec-type="diagnosis" id="SECID0EKKBG"><title>Diagnosis.</title><p><italic><tp:taxon-name><tp:taxon-name-part taxon-name-part-type="genus" reg="Chimena">Chimena</tp:taxon-name-part><tp:taxon-name-part taxon-name-part-type="species" reg="taiwanica">taiwanica</tp:taxon-name-part></tp:taxon-name></italic> comb. nov. is similar to <italic><tp:taxon-name><tp:taxon-name-part taxon-name-part-type="genus" reg="Chimena">C.</tp:taxon-name-part><tp:taxon-name-part taxon-name-part-type="species" reg="qiong">qiong</tp:taxon-name-part></tp:taxon-name></italic> sp. nov. in having strong, modified cheliceral spines in the males (cf. Figs <xref ref-type="fig" rid="F6">6E</xref>, <xref ref-type="fig" rid="F4">4E</xref>), a long and multi-coiled embolus (cf. Figs <xref ref-type="fig" rid="F5">5A</xref>, <xref ref-type="fig" rid="F3">3A</xref>), and in females, the similar configuration of the vulva, as in that of <italic><tp:taxon-name><tp:taxon-name-part taxon-name-part-type="genus" reg="Chimena">C.</tp:taxon-name-part><tp:taxon-name-part taxon-name-part-type="species" reg="nantou">nantou</tp:taxon-name-part></tp:taxon-name></italic> sp. nov. (cf. Figs <xref ref-type="fig" rid="F6">6J</xref>, <xref ref-type="fig" rid="F4">4J</xref>, <xref ref-type="fig" rid="F7">7F</xref>). Males of <italic><tp:taxon-name><tp:taxon-name-part taxon-name-part-type="genus" reg="Chimena">C.</tp:taxon-name-part><tp:taxon-name-part taxon-name-part-type="species" reg="taiwanica">taiwanica</tp:taxon-name-part></tp:taxon-name></italic> can be distinguished by having 2 pairs of cheliceral spines (3 pairs in <italic><tp:taxon-name><tp:taxon-name-part taxon-name-part-type="genus" reg="Chimena">C.</tp:taxon-name-part><tp:taxon-name-part taxon-name-part-type="species" reg="qiong">qiong</tp:taxon-name-part></tp:taxon-name></italic> sp. nov.) (Fig. <xref ref-type="fig" rid="F6">6E</xref> vs. Fig. <xref ref-type="fig" rid="F4">4E</xref> and figs 8, 10 in <xref ref-type="bibr" rid="B17">Ono et al. 2006</xref>) and a tooth-shaped process (<abbrev xmlns:xlink="http://www.w3.org/1999/xlink" xlink:title="process on cymbial conductor" id="ABBRID0EPNBG" xlink:type="simple">CyP1</abbrev>) (process horn-shaped in <italic><tp:taxon-name><tp:taxon-name-part taxon-name-part-type="genus" reg="Chimena">C.</tp:taxon-name-part><tp:taxon-name-part taxon-name-part-type="species" reg="qiong">qiong</tp:taxon-name-part></tp:taxon-name></italic>) (Fig. <xref ref-type="fig" rid="F5">5C, H</xref> vs. Fig. <xref ref-type="fig" rid="F3">3E, G</xref>). The female differs from <italic><tp:taxon-name><tp:taxon-name-part taxon-name-part-type="genus" reg="Chimena">C.</tp:taxon-name-part><tp:taxon-name-part taxon-name-part-type="species" reg="qiong">qiong</tp:taxon-name-part></tp:taxon-name></italic> sp. nov. by the moderately spiralled, thinner spermathecae tapered at the base (strongly spiralled, thicker and blunt at the base in <italic><tp:taxon-name><tp:taxon-name-part taxon-name-part-type="genus" reg="Chimena">C.</tp:taxon-name-part><tp:taxon-name-part taxon-name-part-type="species" reg="qiong">qiong</tp:taxon-name-part></tp:taxon-name></italic> sp. nov.) (Fig. <xref ref-type="fig" rid="F6">6I, J</xref> vs. Fig. <xref ref-type="fig" rid="F4">4I, J</xref>); and from <italic><tp:taxon-name><tp:taxon-name-part taxon-name-part-type="genus" reg="Chimena">C.</tp:taxon-name-part><tp:taxon-name-part taxon-name-part-type="species" reg="nantou">nantou</tp:taxon-name-part></tp:taxon-name></italic> sp. nov. by the longer spermathecae narrowed in the middle (shorter and wider at the middle in <italic><tp:taxon-name><tp:taxon-name-part taxon-name-part-type="genus" reg="Chimena">C.</tp:taxon-name-part><tp:taxon-name-part taxon-name-part-type="species" reg="nantou">nantou</tp:taxon-name-part></tp:taxon-name></italic> sp. nov.) (Fig. <xref ref-type="fig" rid="F6">6I, J</xref> vs. Fig. <xref ref-type="fig" rid="F7">7E, F</xref>).</p></tp:treatment-sec><tp:treatment-sec sec-type="description" id="SECID0ECQBG"><title>Description.</title><p><bold>Male.</bold> Habitus as in Fig. <xref ref-type="fig" rid="F6">6A, B, E, F</xref>. Total length 0.65. Carapace 0.24 long, 0.24 wide. Clypeus 0.12 high. Sternum 0.22 long, 0.20 wide. Abdomen 0.43 long, 0.43 wide. Length of legs: I 0.96 (0.30, 0.13, 0.19, 0.14, 0.20); II 0.84 (0.27, 0.11, 0.17, 0.13, 0.16); III 0.62 (0.17, 0.09, 0.12, 0.11, 0.13); IV 0.74 (0.22, 0.09, 0.15, 0.14, 0.16). Features same as in <italic><tp:taxon-name><tp:taxon-name-part taxon-name-part-type="genus" reg="Chimena">C.</tp:taxon-name-part><tp:taxon-name-part taxon-name-part-type="species" reg="qiong">qiong</tp:taxon-name-part></tp:taxon-name></italic> sp. nov., except for 2 paired spines on chelicerae and darker body colouration.</p><p><bold><italic>Palp</italic></bold> (Fig. <xref ref-type="fig" rid="F5">5A–H</xref>): weakly sclerotized. Femur equal to 2.4× length of patella, patella about half of tibial width. Tibia cup-shaped in prolateral view, slightly wider than long, bearing long setae with more dorsally than ventrally. Cymbium constricted basally, enwrapping bulb ventrally and retrolaterally; distal cymbial conductor (<abbrev xmlns:xlink="http://www.w3.org/1999/xlink" xlink:title="cymbial conductor" id="ABBRID0EERBG" xlink:type="simple">CyC</abbrev>) triangular, lamellar, tooth-shaped process (<abbrev xmlns:xlink="http://www.w3.org/1999/xlink" xlink:title="process on cymbial conductor" id="ABBRID0EIRBG" xlink:type="simple">CyP1</abbrev>) at medial margin (Fig. <xref ref-type="fig" rid="F5">5G</xref>). Paracymbium long, with sharp distal process (<abbrev xmlns:xlink="http://www.w3.org/1999/xlink" xlink:title="process on paracymbium" id="ABBRID0EQRBG" xlink:type="simple">CyP2</abbrev>), a few long setae (Fig. <xref ref-type="fig" rid="F5">5C, G</xref>). <abbrev xmlns:xlink="http://www.w3.org/1999/xlink" xlink:title="process on cymbial conductor" id="ABBRID0EYRBG" xlink:type="simple">CyP1</abbrev> smaller and shorter than <abbrev xmlns:xlink="http://www.w3.org/1999/xlink" xlink:title="process on paracymbium" id="ABBRID0E3RBG" xlink:type="simple">CyP2</abbrev>. Cymbial fold at base of <abbrev xmlns:xlink="http://www.w3.org/1999/xlink" xlink:title="process on cymbial conductor" id="ABBRID0EASBG" xlink:type="simple">CyP1</abbrev> (Fig. <xref ref-type="fig" rid="F5">5B</xref>), with a few short setae (<abbrev xmlns:xlink="http://www.w3.org/1999/xlink" xlink:title="setae on cymbial fold" id="ABBRID0EISBG" xlink:type="simple">CyFs</abbrev>). Tegulum flat, smooth, button-shaped (Fig. <xref ref-type="fig" rid="F5">5D</xref>); subtegulum translucent, spermatic duct faintly visible. Embolus very long, filiform, strongly sclerotized, tightly coiled around entire tegulum ca 8 times, distal end extended slightly beyond cymbial conductor (<abbrev xmlns:xlink="http://www.w3.org/1999/xlink" xlink:title="cymbial conductor" id="ABBRID0EQSBG" xlink:type="simple">CyC</abbrev>) (Fig. <xref ref-type="fig" rid="F5">5G, H</xref>).</p><p><bold>Female.</bold> Habitus as in Fig. <xref ref-type="fig" rid="F6">6C, D, G</xref>. Total length 0.78. Carapace 0.24 long, 0.22 wide. Clypeus 0.06 high. Sternum 0.24 long, 0.20 wide. Abdomen 0.46 long, 0.44 wide. Length of legs: I 1.00 (0.30, 0.13, 0.20, 0.15, 0.22); II 0.86 (0.27, 0.12, 0.17, 0.13, 0.18); III 0.68 (0.18, 0.09, 0.14, 0.14, 0.15); IV 0.78 (0.23, 0.10, 0.16, 0.14, 0.17). Cephalic area lower than in male, chelicerae unmodified, femur I with weak sclerotized spot; other features as in male.</p><p><bold><italic>Epigyne</italic></bold> (Fig. <xref ref-type="fig" rid="F6">6H–J</xref>): vulval configuration similar to <italic><tp:taxon-name><tp:taxon-name-part taxon-name-part-type="genus" reg="Chimena">C.</tp:taxon-name-part><tp:taxon-name-part taxon-name-part-type="species" reg="qiong">qiong</tp:taxon-name-part></tp:taxon-name></italic> sp. nov. Spermathecae narrow, proximally base tapering, separated by more than their length.</p></tp:treatment-sec><tp:treatment-sec sec-type="distribution" id="SECID0EWTBG"><title>Distribution.</title><p>China (Taiwan) (Fig. <xref ref-type="fig" rid="F8">8</xref>).</p></tp:treatment-sec><tp:treatment-sec sec-type="remarks" id="SECID0EAUBG"><title>Remarks.</title><p>Although the type specimens of <italic><tp:taxon-name><tp:taxon-name-part taxon-name-part-type="genus" reg="Chimena">Chimena</tp:taxon-name-part><tp:taxon-name-part taxon-name-part-type="species" reg="taiwanica">taiwanica</tp:taxon-name-part></tp:taxon-name></italic> comb. nov. (= <italic><tp:taxon-name><tp:taxon-name-part taxon-name-part-type="genus" reg="Mysmena">Mysmena</tp:taxon-name-part><tp:taxon-name-part taxon-name-part-type="species" reg="taiwanica">taiwanica</tp:taxon-name-part></tp:taxon-name></italic> Ono, 2007) have not been examined for this study, the modified strong spines on the male chelicerae, the very long, multiply coiled embolus around the bulb, the paracymbium with two processes (<abbrev xmlns:xlink="http://www.w3.org/1999/xlink" xlink:title="process on cymbial conductor" id="ABBRID0E3UBG" xlink:type="simple">CyP1</abbrev>, <abbrev xmlns:xlink="http://www.w3.org/1999/xlink" xlink:title="process on paracymbium" id="ABBRID0EAVBG" xlink:type="simple">CyP2</abbrev>), the shape of epigyne, and the protruded scape depicted in the original illustrations (see figs 8, 10, 12–15, 18–19 in <xref ref-type="bibr" rid="B17">Ono et al. 2006</xref>: 74–76) leave little doubt that our identification is correct. Additionally, the specimens examined here were also collected from Taiwan, not too far from the type locality.</p></tp:treatment-sec><tp:treatment-sec><!--Section generated to contain objects referenced in tp:taxon-treatment.--><fig id="F5" position="float" orientation="portrait"><object-id xmlns:xlink="http://www.w3.org/1999/xlink" content-type="doi" xlink:type="simple">10.3897/zookeys.1125.85741.figure5</object-id><object-id xmlns:xlink="http://www.w3.org/1999/xlink" content-type="arpha" xlink:type="simple">A1F3EFBB-FB7C-5E9E-BB53-4357BF2DB014</object-id><label>Figure 5.</label><caption><p><italic><tp:taxon-name><tp:taxon-name-part taxon-name-part-type="genus" reg="Chimena">Chimena</tp:taxon-name-part><tp:taxon-name-part taxon-name-part-type="species" reg="taiwanica">taiwanica</tp:taxon-name-part></tp:taxon-name></italic> (Ono, 2007) comb. nov., male <bold>A</bold> left palpal bulb, retrolateral <bold>B</bold> cymbium, apical <bold>C</bold> cymbium, dorsal-retrolateral <bold>D</bold> left palp, apical <bold>E</bold> left palp, ventral <bold>F</bold> left palp, dorsal <bold>G</bold> left palp, retrolateral <bold>H</bold> left palp, retrolateral. Abbreviations: Cy cymbium; <abbrev xmlns:xlink="http://www.w3.org/1999/xlink" xlink:title="cymbial conductor" id="ABBRID0EAYAG" xlink:type="simple">CyC</abbrev> cymbial conductor; <abbrev xmlns:xlink="http://www.w3.org/1999/xlink" xlink:title="cymbial fold" id="ABBRID0EEYAG" xlink:type="simple">CyF</abbrev> cymbial fold; <abbrev xmlns:xlink="http://www.w3.org/1999/xlink" xlink:title="setae on cymbial fold" id="ABBRID0EIYAG" xlink:type="simple">CyFs</abbrev> setae on cymbial fold; CT cymbial tooth; <abbrev xmlns:xlink="http://www.w3.org/1999/xlink" xlink:title="process on paracymbium" id="ABBRID0EMYAG" xlink:type="simple">CyP2</abbrev> process on paracymbium; <abbrev xmlns:xlink="http://www.w3.org/1999/xlink" xlink:title="paracymbium" id="ABBRID0EQYAG" xlink:type="simple">PC</abbrev> paracymbium; E embolus; <abbrev xmlns:xlink="http://www.w3.org/1999/xlink" xlink:title="spermatic duct" id="ABBRID0EUYAG" xlink:type="simple">SD</abbrev> spermatic duct; <abbrev xmlns:xlink="http://www.w3.org/1999/xlink" xlink:title="subtegulum" id="ABBRID0EYYAG" xlink:type="simple">St</abbrev> subtegulum; T tegulum; <abbrev xmlns:xlink="http://www.w3.org/1999/xlink" xlink:title="palpal tibia" id="ABBRID0E3YAG" xlink:type="simple">Ti</abbrev> palpal tibia. Scale bars: 0.10 mm.</p></caption><graphic xmlns:xlink="http://www.w3.org/1999/xlink" xlink:href="zookeys-1125-069_article-85741__-g005.jpg" position="float" orientation="portrait" xlink:type="simple" id="oo_760165.jpg"><uri content-type="original_file" xlink:type="simple">https://binary.pensoft.net/fig/760165</uri></graphic></fig><fig id="F6" position="float" orientation="portrait"><object-id xmlns:xlink="http://www.w3.org/1999/xlink" content-type="doi" xlink:type="simple">10.3897/zookeys.1125.85741.figure6</object-id><object-id xmlns:xlink="http://www.w3.org/1999/xlink" content-type="arpha" xlink:type="simple">0B155D6F-AD30-550A-BCEC-6DA1FDF38C62</object-id><label>Figure 6.</label><caption><p><italic><tp:taxon-name><tp:taxon-name-part taxon-name-part-type="genus" reg="Chimena">Chimena</tp:taxon-name-part><tp:taxon-name-part taxon-name-part-type="species" reg="taiwanica">taiwanica</tp:taxon-name-part></tp:taxon-name></italic> (Ono, 2007) comb. nov., male (<bold>A, B, E, F</bold>) and female (<bold>C, D, G–J</bold>) <bold>A, C</bold> habitus, dorsal <bold>B, D</bold> habitus, ventral <bold>E</bold> prosoma, front-lateral <bold>F, G</bold> habitus, lateral <bold>H</bold> epigyne, ventral <bold>I</bold> vulva, ventral <bold>J</bold> vulva, dorsal. Abbreviations: <abbrev xmlns:xlink="http://www.w3.org/1999/xlink" xlink:title="copulatory ducts" id="ABBRID0E3CBG" xlink:type="simple">CD</abbrev> copulatory ducts; <abbrev xmlns:xlink="http://www.w3.org/1999/xlink" xlink:title="cheliceral spines rooted at base" id="ABBRID0EADBG" xlink:type="simple">CS</abbrev> cheliceral spines rooted at base; <abbrev xmlns:xlink="http://www.w3.org/1999/xlink" xlink:title="fertilization ducts" id="ABBRID0EEDBG" xlink:type="simple">FD</abbrev> fertilization ducts; <abbrev xmlns:xlink="http://www.w3.org/1999/xlink" xlink:title="male metatarsal clasping spine" id="ABBRID0EIDBG" xlink:type="simple">MS</abbrev> male metatarsal clasping spine; S spermathecae; <abbrev xmlns:xlink="http://www.w3.org/1999/xlink" xlink:title="scape" id="ABBRID0EMDBG" xlink:type="simple">SP</abbrev> scape. Scale bars: 0.50 mm (<bold>A–D, F, G</bold>); 0.20 mm (<bold>E</bold>); 0.10 mm (<bold>H–J</bold>).</p></caption><graphic xmlns:xlink="http://www.w3.org/1999/xlink" xlink:href="zookeys-1125-069_article-85741__-g006.jpg" position="float" orientation="portrait" xlink:type="simple" id="oo_760166.jpg"><uri content-type="original_file" xlink:type="simple">https://binary.pensoft.net/fig/760166</uri></graphic></fig><fig id="F8" position="float" orientation="portrait"><object-id xmlns:xlink="http://www.w3.org/1999/xlink" content-type="doi" xlink:type="simple">10.3897/zookeys.1125.85741.figure8</object-id><object-id xmlns:xlink="http://www.w3.org/1999/xlink" content-type="arpha" xlink:type="simple">434D9356-3027-5C2D-BAEE-75D3427CC00F</object-id><label>Figure 8.</label><caption><p>Distribution records of three <italic><tp:taxon-name><tp:taxon-name-part taxon-name-part-type="genus" reg="Chimena">Chimena</tp:taxon-name-part></tp:taxon-name></italic> spp.: <italic><tp:taxon-name><tp:taxon-name-part taxon-name-part-type="genus" reg="Chimena">C.</tp:taxon-name-part><tp:taxon-name-part taxon-name-part-type="species" reg="qiong">qiong</tp:taxon-name-part></tp:taxon-name></italic> sp. nov. (red dot), <italic><tp:taxon-name><tp:taxon-name-part taxon-name-part-type="genus" reg="Chimena">C.</tp:taxon-name-part><tp:taxon-name-part taxon-name-part-type="species" reg="taiwanica">taiwanica</tp:taxon-name-part></tp:taxon-name></italic> (green dot) and <italic><tp:taxon-name><tp:taxon-name-part taxon-name-part-type="genus" reg="Chimena">C.</tp:taxon-name-part><tp:taxon-name-part taxon-name-part-type="species" reg="nantou">nantou</tp:taxon-name-part></tp:taxon-name></italic> sp. nov. (blue dot).</p></caption><graphic xmlns:xlink="http://www.w3.org/1999/xlink" xlink:href="zookeys-1125-069_article-85741__-g008.jpg" position="float" orientation="portrait" xlink:type="simple" id="oo_760168.jpg"><uri content-type="original_file" xlink:type="simple">https://binary.pensoft.net/fig/760168</uri></graphic></fig><fig id="F4" position="float" orientation="portrait"><object-id xmlns:xlink="http://www.w3.org/1999/xlink" content-type="doi" xlink:type="simple">10.3897/zookeys.1125.85741.figure4</object-id><object-id xmlns:xlink="http://www.w3.org/1999/xlink" content-type="arpha" xlink:type="simple">FC1127CD-EC69-56CA-B12C-E1FF61C85B36</object-id><label>Figure 4.</label><caption><p><italic><tp:taxon-name><tp:taxon-name-part taxon-name-part-type="genus" reg="Chimena">Chimena</tp:taxon-name-part><tp:taxon-name-part taxon-name-part-type="species" reg="qiong">qiong</tp:taxon-name-part></tp:taxon-name></italic> sp. nov., male (<bold>A, B, E, F</bold>) and female (<bold>C, D, G–J</bold>) <bold>A, C</bold> habitus, dorsal <bold>B, D</bold> habitus, ventral <bold>E</bold> prosoma, front-lateral, <bold>F, G</bold> habitus, lateral <bold>H</bold> epigyne, ventral <bold>I</bold> vulva, ventral <bold>J</bold> vulva, dorsal. Abbreviations: <abbrev xmlns:xlink="http://www.w3.org/1999/xlink" xlink:title="copulatory ducts" id="ABBRID0EXTAG" xlink:type="simple">CD</abbrev> copulatory ducts; <abbrev xmlns:xlink="http://www.w3.org/1999/xlink" xlink:title="cheliceral spines rooted at base" id="ABBRID0E2TAG" xlink:type="simple">CS</abbrev> cheliceral spines rooted at base; <abbrev xmlns:xlink="http://www.w3.org/1999/xlink" xlink:title="fertilization ducts" id="ABBRID0E6TAG" xlink:type="simple">FD</abbrev> fertilization ducts; <abbrev xmlns:xlink="http://www.w3.org/1999/xlink" xlink:title="male metatarsal nodule at distal-prolaterally" id="ABBRID0EDUAG" xlink:type="simple">MN</abbrev> male metatarsal nodule at distal-prolaterally; <abbrev xmlns:xlink="http://www.w3.org/1999/xlink" xlink:title="male metatarsal clasping spine" id="ABBRID0EHUAG" xlink:type="simple">MS</abbrev> male metatarsal clasping spine; S spermathecae; <abbrev xmlns:xlink="http://www.w3.org/1999/xlink" xlink:title="scape" id="ABBRID0ELUAG" xlink:type="simple">SP</abbrev> scape. Scale bars: 0.50 mm (<bold>A–D, F, G</bold>); 0.20 mm (<bold>E</bold>); 0.10 mm (<bold>H–J</bold>).</p></caption><graphic xmlns:xlink="http://www.w3.org/1999/xlink" xlink:href="zookeys-1125-069_article-85741__-g004.jpg" position="float" orientation="portrait" xlink:type="simple" id="oo_760164.jpg"><uri content-type="original_file" xlink:type="simple">https://binary.pensoft.net/fig/760164</uri></graphic></fig><fig id="F3" position="float" orientation="portrait"><object-id xmlns:xlink="http://www.w3.org/1999/xlink" content-type="doi" xlink:type="simple">10.3897/zookeys.1125.85741.figure3</object-id><object-id xmlns:xlink="http://www.w3.org/1999/xlink" content-type="arpha" xlink:type="simple">91FD71CC-DF92-5F36-8572-64B435306EB2</object-id><label>Figure 3.</label><caption><p><italic><tp:taxon-name><tp:taxon-name-part taxon-name-part-type="genus" reg="Chimena">Chimena</tp:taxon-name-part><tp:taxon-name-part taxon-name-part-type="species" reg="qiong">qiong</tp:taxon-name-part></tp:taxon-name></italic> sp. nov., male <bold>A</bold> left palpal bulb, retrolateral <bold>B</bold> palpal bulb, prolateral <bold>C</bold> distal segments of right leg I, prolateral <bold>D</bold> cymbium, apical <bold>E</bold> cymbium, retrolateral <bold>F</bold> left palp, retrolateral <bold>G</bold> left palp, prolateral. Abbreviations: <abbrev xmlns:xlink="http://www.w3.org/1999/xlink" xlink:title="basal haematodocha" id="ABBRID0E4QAG" xlink:type="simple">BH</abbrev> basal haematodocha; <abbrev xmlns:xlink="http://www.w3.org/1999/xlink" xlink:title="cymbial conductor" id="ABBRID0EBRAG" xlink:type="simple">CyC</abbrev> cymbial conductor; <abbrev xmlns:xlink="http://www.w3.org/1999/xlink" xlink:title="cymbial fold" id="ABBRID0EFRAG" xlink:type="simple">CyF</abbrev> cymbial fold; <abbrev xmlns:xlink="http://www.w3.org/1999/xlink" xlink:title="setae on cymbial fold" id="ABBRID0EJRAG" xlink:type="simple">CyFs</abbrev> setae on cymbial fold; <abbrev xmlns:xlink="http://www.w3.org/1999/xlink" xlink:title="process on cymbial conductor" id="ABBRID0ENRAG" xlink:type="simple">CyP1</abbrev> process on cymbial conductor; <abbrev xmlns:xlink="http://www.w3.org/1999/xlink" xlink:title="process on paracymbium" id="ABBRID0ERRAG" xlink:type="simple">CyP2</abbrev> process on paracymbium; <abbrev xmlns:xlink="http://www.w3.org/1999/xlink" xlink:title="paracymbium" id="ABBRID0EVRAG" xlink:type="simple">PC</abbrev> paracymbium; E embolus; <abbrev xmlns:xlink="http://www.w3.org/1999/xlink" xlink:title="male metatarsal nodule at distal-prolaterally" id="ABBRID0EZRAG" xlink:type="simple">MN</abbrev> male metatarsal nodule at distal-prolaterally; <abbrev xmlns:xlink="http://www.w3.org/1999/xlink" xlink:title="male metatarsal clasping spine" id="ABBRID0E4RAG" xlink:type="simple">MS</abbrev> male metatarsal clasping spine; <abbrev xmlns:xlink="http://www.w3.org/1999/xlink" xlink:title="spermatic duct" id="ABBRID0EBSAG" xlink:type="simple">SD</abbrev> spermatic duct; <abbrev xmlns:xlink="http://www.w3.org/1999/xlink" xlink:title="subtegulum" id="ABBRID0EFSAG" xlink:type="simple">St</abbrev> subtegulum; <abbrev xmlns:xlink="http://www.w3.org/1999/xlink" xlink:title="palpal tibia" id="ABBRID0EJSAG" xlink:type="simple">Ti</abbrev> palpal tibia. Scale bars: 0.10 mm.</p></caption><graphic xmlns:xlink="http://www.w3.org/1999/xlink" xlink:href="zookeys-1125-069_article-85741__-g003.jpg" position="float" orientation="portrait" xlink:type="simple" id="oo_760163.jpg"><uri content-type="original_file" xlink:type="simple">https://binary.pensoft.net/fig/760163</uri></graphic></fig><fig id="F7" position="float" orientation="portrait"><object-id xmlns:xlink="http://www.w3.org/1999/xlink" content-type="doi" xlink:type="simple">10.3897/zookeys.1125.85741.figure7</object-id><object-id xmlns:xlink="http://www.w3.org/1999/xlink" content-type="arpha" xlink:type="simple">B72AA71F-9343-5337-97FE-2274114ED9D3</object-id><label>Figure 7.</label><caption><p><italic><tp:taxon-name><tp:taxon-name-part taxon-name-part-type="genus" reg="Chimena">Chimena</tp:taxon-name-part><tp:taxon-name-part taxon-name-part-type="species" reg="nantou">nantou</tp:taxon-name-part></tp:taxon-name></italic> sp. nov., holotype female <bold>A</bold> habitus, dorsal <bold>B</bold> habitus, ventral <bold>C</bold> habitus, lateral <bold>D</bold> epigyne, ventral <bold>E</bold> vulva, ventral <bold>F</bold> vulva, dorsal. Abbreviations: <abbrev xmlns:xlink="http://www.w3.org/1999/xlink" xlink:title="copulatory ducts" id="ABBRID0EZ1BG" xlink:type="simple">CD</abbrev> copulatory ducts; <abbrev xmlns:xlink="http://www.w3.org/1999/xlink" xlink:title="fertilization ducts" id="ABBRID0E41BG" xlink:type="simple">FD</abbrev> fertilization ducts; S spermathecae; <abbrev xmlns:xlink="http://www.w3.org/1999/xlink" xlink:title="scape" id="ABBRID0EB2BG" xlink:type="simple">SP</abbrev> scape. Scale bars: 0.50 mm (<bold>A–C</bold>); 0.10 mm (<bold>D–F</bold>).</p></caption><graphic xmlns:xlink="http://www.w3.org/1999/xlink" xlink:href="zookeys-1125-069_article-85741__-g007.jpg" position="float" orientation="portrait" xlink:type="simple" id="oo_760167.jpg"><uri content-type="original_file" xlink:type="simple">https://binary.pensoft.net/fig/760167</uri></graphic></fig></tp:treatment-sec><ref-list><ref id="B17"><mixed-citation xmlns:xlink="http://www.w3.org/1999/xlink" xlink:type="simple"><person-group><name name-style="western"><surname>Ono</surname><given-names>H</given-names></name><name name-style="western"><surname>Chang</surname><given-names>YH</given-names></name><name name-style="western"><surname>Tso</surname><given-names>IM</given-names></name></person-group> (<year>2006</year>) <article-title>Three new spiders of the families <tp:taxon-name><tp:taxon-name-part taxon-name-part-type="family">Theridiidae</tp:taxon-name-part></tp:taxon-name> and <tp:taxon-name><tp:taxon-name-part taxon-name-part-type="family">Anapidae</tp:taxon-name-part></tp:taxon-name> (<tp:taxon-name><tp:taxon-name-part taxon-name-part-type="order">Araneae</tp:taxon-name-part></tp:taxon-name>) from southern Taiwan.</article-title><source>Memoirs of the National Science Museum, Tokyo</source><volume>44</volume>: <fpage>71</fpage>–<lpage>82</lpage>. <ext-link xlink:type="simple" ext-link-type="doi" xlink:href="10.2476/asjaa.44.71">https://doi.org/10.2476/asjaa.44.71</ext-link></mixed-citation></ref></ref-list></tp:taxon-treatment>
