# Supplementary material for: ﻿Chimena gen. nov., a new spider genus (Araneae, Mysmenidae) from China, with descriptions of two new species and a new combination
Source: Zookeys. 2022 Oct 20;1125:69–86. doi: 10.3897/zookeys.1125.85741 (PMC9836549; doi:10.3897/zookeys.1125.85741)
Supplement: XML Treatment for Chimena nantou [file zookeys.1125.85741-treatment4.xml]

<!DOCTYPE tp:taxon-treatment
  PUBLIC "-//TaxonX//DTD Taxonomic Treatment Publishing DTD v0 20100105//EN" "tax-treatment-NSO.dtd">
<tp:taxon-treatment xmlns:tp="http://www.plazi.org/taxpub"><tp:treatment-meta><kwd-group><label>Taxon classification</label><kwd>
                  <named-content content-type="kingdom">Animalia</named-content>
                </kwd><kwd>
                  <named-content content-type="order">Araneae</named-content>
                </kwd><kwd>
                  <named-content content-type="family">Mysmenidae</named-content>
                </kwd></kwd-group><mixed-citation publication-type="journal"><person-group><name><surname>Lin</surname><given-names>Yucheng</given-names></name><name><surname>Li</surname><given-names>Shuqiang</given-names></name></person-group><article-title>﻿<italic><tp:taxon-name><tp:taxon-name-part taxon-name-part-type="genus" reg="Chimena">Chimena</tp:taxon-name-part></tp:taxon-name></italic> gen. nov., a new spider genus (<tp:taxon-name><tp:taxon-name-part taxon-name-part-type="order">Araneae</tp:taxon-name-part></tp:taxon-name>, <tp:taxon-name><tp:taxon-name-part taxon-name-part-type="family">Mysmenidae</tp:taxon-name-part></tp:taxon-name>) from China, with descriptions of two new species and a new combination</article-title><source>Zookeys</source><day>20</day><month>10</month><year>2022</year><volume>1125</volume><fpage>69</fpage><lpage>86</lpage><pub-id pub-id-type="doi">10.3897/zookeys.1125.85741</pub-id></mixed-citation></tp:treatment-meta><tp:nomenclature><label>﻿</label><tp:taxon-name>
                <object-id xmlns:xlink="http://www.w3.org/1999/xlink" content-type="arpha" xlink:type="simple">407048FF-A32F-5EB0-B25F-D33540B1DE48</object-id>
                <tp:taxon-name-part taxon-name-part-type="genus" reg="Chimena">Chimena</tp:taxon-name-part>
                <tp:taxon-name-part taxon-name-part-type="species" reg="nantou">nantou</tp:taxon-name-part>
                <object-id xmlns:xlink="http://www.w3.org/1999/xlink" content-type="zoobank" xlink:type="simple">https://zoobank.org/DCD77110-6568-4DBA-9B03-8063C16EBC41</object-id>
              </tp:taxon-name><tp:taxon-status xmlns:xlink="http://www.w3.org/1999/xlink" xlink:type="simple">sp. nov.</tp:taxon-status><xref ref-type="fig" rid="F7">Figs 7</xref><xref ref-type="fig" rid="F8">, 8</xref></tp:nomenclature><tp:treatment-sec sec-type="type material" id="SECID0EZWBG"><title>Type material.</title><p><bold><italic>Holotype</italic></bold> ♀ (<bold><named-content xmlns:xlink="http://www.w3.org/1999/xlink" content-type="dwc:institutional_code" xlink:title="Institute of Zoology, Chinese Academy of Sciences" xlink:href="http://grbio.org/institution/institute-zoology-chinese-academy-sciences" xlink:type="simple">IZCAS</named-content></bold>), <bold>China</bold>: Taiwan, Nantou County, Ren’ai Township, Songgang Village, <named-content xmlns:xlink="http://www.w3.org/1999/xlink" content-type="dwc:verbatimCoordinates" xlink:type="simple"><named-content content-type="geo-json" specific-use="{&#34;type&#34;:&#34;Point&#34;,&#34;coordinates&#34;:[121.172250,24.087033]}" id="NCID0EOXBG" xlink:type="simple">24°05.222'N, 121°10.335'E</named-content></named-content>, 2067 m, 2.VII.2013, G. Zheng leg.</p></tp:treatment-sec><tp:treatment-sec sec-type="etymology" id="SECID0ETXBG"><title>Etymology.</title><p>The new species is named after the type locality; noun in apposition.</p></tp:treatment-sec><tp:treatment-sec sec-type="diagnosis" id="SECID0EYXBG"><title>Diagnosis.</title><p><italic><tp:taxon-name><tp:taxon-name-part taxon-name-part-type="genus" reg="Chimena">Chimena</tp:taxon-name-part><tp:taxon-name-part taxon-name-part-type="species" reg="nantou">nantou</tp:taxon-name-part></tp:taxon-name></italic> sp. nov. shares a similar configuration of the vulva to <italic><tp:taxon-name><tp:taxon-name-part taxon-name-part-type="genus" reg="Chimena">C.</tp:taxon-name-part><tp:taxon-name-part taxon-name-part-type="species" reg="qiong">qiong</tp:taxon-name-part></tp:taxon-name></italic> sp. nov. and <italic><tp:taxon-name><tp:taxon-name-part taxon-name-part-type="genus" reg="Chimena">C.</tp:taxon-name-part><tp:taxon-name-part taxon-name-part-type="species" reg="taiwanica">taiwanica</tp:taxon-name-part></tp:taxon-name></italic> comb. nov., but differs from the former by the shorter spermathecae with fewer spirals (longer and with more spirals in <italic><tp:taxon-name><tp:taxon-name-part taxon-name-part-type="genus" reg="Chimena">C.</tp:taxon-name-part><tp:taxon-name-part taxon-name-part-type="species" reg="qiong">qiong</tp:taxon-name-part></tp:taxon-name></italic>) (cf. Fig. <xref ref-type="fig" rid="F7">7E, F</xref> vs. Fig. <xref ref-type="fig" rid="F4">4I, J</xref>), and from the latter by the more compact spermathecae (elongated in the latter) (cf. Fig. <xref ref-type="fig" rid="F7">7E, F</xref> vs. Fig. <xref ref-type="fig" rid="F6">6I, J</xref>).</p><fig id="F7" position="float" orientation="portrait"><object-id xmlns:xlink="http://www.w3.org/1999/xlink" content-type="doi" xlink:type="simple">10.3897/zookeys.1125.85741.figure7</object-id><object-id xmlns:xlink="http://www.w3.org/1999/xlink" content-type="arpha" xlink:type="simple">B72AA71F-9343-5337-97FE-2274114ED9D3</object-id><label>Figure 7.</label><caption><p><italic><tp:taxon-name><tp:taxon-name-part taxon-name-part-type="genus" reg="Chimena">Chimena</tp:taxon-name-part><tp:taxon-name-part taxon-name-part-type="species" reg="nantou">nantou</tp:taxon-name-part></tp:taxon-name></italic> sp. nov., holotype female <bold>A</bold> habitus, dorsal <bold>B</bold> habitus, ventral <bold>C</bold> habitus, lateral <bold>D</bold> epigyne, ventral <bold>E</bold> vulva, ventral <bold>F</bold> vulva, dorsal. Abbreviations: <abbrev xmlns:xlink="http://www.w3.org/1999/xlink" xlink:title="copulatory ducts" id="ABBRID0EZ1BG" xlink:type="simple">CD</abbrev> copulatory ducts; <abbrev xmlns:xlink="http://www.w3.org/1999/xlink" xlink:title="fertilization ducts" id="ABBRID0E41BG" xlink:type="simple">FD</abbrev> fertilization ducts; S spermathecae; <abbrev xmlns:xlink="http://www.w3.org/1999/xlink" xlink:title="scape" id="ABBRID0EB2BG" xlink:type="simple">SP</abbrev> scape. Scale bars: 0.50 mm (<bold>A–C</bold>); 0.10 mm (<bold>D–F</bold>).</p></caption><graphic xmlns:xlink="http://www.w3.org/1999/xlink" xlink:href="zookeys-1125-069_article-85741__-g007.jpg" position="float" orientation="portrait" xlink:type="simple" id="oo_760167.jpg"><uri content-type="original_file" xlink:type="simple">https://binary.pensoft.net/fig/760167</uri></graphic></fig></tp:treatment-sec><tp:treatment-sec sec-type="description" id="SECID0EO2BG"><title>Description.</title><p><bold>Female</bold>: Habitus as in Fig. <xref ref-type="fig" rid="F7">7A–C</xref>. Total length 0.75. Carapace 0.25 long, 0.23 wide. Clypeus 0.07 high. Sternum 0.24 long, 0.22 wide. Abdomen 0.45 long, 0.42 wide. Length of legs: I 0.98 (0.30, 0.13, 0.19, 0.14, 0.22); II 0.87 (0.27, 0.12, 0.17, 0.14, 0.18); III 0.66 (0.19, 0.09, 0.14, 0.14, 0.16); IV 0.80 (0.23, 0.10, 0.16, 0.15, 0.18). Somatic features as in female of <italic><tp:taxon-name><tp:taxon-name-part taxon-name-part-type="genus" reg="Chimena">C.</tp:taxon-name-part><tp:taxon-name-part taxon-name-part-type="species" reg="taiwanica">taiwanica</tp:taxon-name-part></tp:taxon-name></italic> comb. nov.</p><p><bold><italic>Epigyne</italic></bold> (Fig. <xref ref-type="fig" rid="F7">7D–F</xref>): vulval configuration similar to <italic><tp:taxon-name><tp:taxon-name-part taxon-name-part-type="genus" reg="Chimena">C.</tp:taxon-name-part><tp:taxon-name-part taxon-name-part-type="species" reg="qiong">qiong</tp:taxon-name-part></tp:taxon-name></italic> sp. nov. and <italic><tp:taxon-name><tp:taxon-name-part taxon-name-part-type="genus" reg="Chimena">C.</tp:taxon-name-part><tp:taxon-name-part taxon-name-part-type="species" reg="taiwanica">taiwanica</tp:taxon-name-part></tp:taxon-name></italic> comb. nov. Genital area bears sparse setae, without a dark speckle. Spermathecae short, tapering at distal end and proximal base, separated by ca 1.1× their length. Scape knob shaped, rugose, membranous. Copulatory ducts translucent. Most of fertilization ducts intertwined with spermathecae, distal part of fertilization ducts thin, inflected.</p><p><bold>Male.</bold> Unknown.</p></tp:treatment-sec><tp:treatment-sec sec-type="distribution" id="SECID0EK4BG"><title>Distribution.</title><p>China (Taiwan) (Fig. <xref ref-type="fig" rid="F8">8</xref>).</p><fig id="F8" position="float" orientation="portrait"><object-id xmlns:xlink="http://www.w3.org/1999/xlink" content-type="doi" xlink:type="simple">10.3897/zookeys.1125.85741.figure8</object-id><object-id xmlns:xlink="http://www.w3.org/1999/xlink" content-type="arpha" xlink:type="simple">434D9356-3027-5C2D-BAEE-75D3427CC00F</object-id><label>Figure 8.</label><caption><p>Distribution records of three <italic><tp:taxon-name><tp:taxon-name-part taxon-name-part-type="genus" reg="Chimena">Chimena</tp:taxon-name-part></tp:taxon-name></italic> spp.: <italic><tp:taxon-name><tp:taxon-name-part taxon-name-part-type="genus" reg="Chimena">C.</tp:taxon-name-part><tp:taxon-name-part taxon-name-part-type="species" reg="qiong">qiong</tp:taxon-name-part></tp:taxon-name></italic> sp. nov. (red dot), <italic><tp:taxon-name><tp:taxon-name-part taxon-name-part-type="genus" reg="Chimena">C.</tp:taxon-name-part><tp:taxon-name-part taxon-name-part-type="species" reg="taiwanica">taiwanica</tp:taxon-name-part></tp:taxon-name></italic> (green dot) and <italic><tp:taxon-name><tp:taxon-name-part taxon-name-part-type="genus" reg="Chimena">C.</tp:taxon-name-part><tp:taxon-name-part taxon-name-part-type="species" reg="nantou">nantou</tp:taxon-name-part></tp:taxon-name></italic> sp. nov. (blue dot).</p></caption><graphic xmlns:xlink="http://www.w3.org/1999/xlink" xlink:href="zookeys-1125-069_article-85741__-g008.jpg" position="float" orientation="portrait" xlink:type="simple" id="oo_760168.jpg"><uri content-type="original_file" xlink:type="simple">https://binary.pensoft.net/fig/760168</uri></graphic></fig></tp:treatment-sec><tp:treatment-sec><!--Section generated to contain objects referenced in tp:taxon-treatment.--><fig id="F4" position="float" orientation="portrait"><object-id xmlns:xlink="http://www.w3.org/1999/xlink" content-type="doi" xlink:type="simple">10.3897/zookeys.1125.85741.figure4</object-id><object-id xmlns:xlink="http://www.w3.org/1999/xlink" content-type="arpha" xlink:type="simple">FC1127CD-EC69-56CA-B12C-E1FF61C85B36</object-id><label>Figure 4.</label><caption><p><italic><tp:taxon-name><tp:taxon-name-part taxon-name-part-type="genus" reg="Chimena">Chimena</tp:taxon-name-part><tp:taxon-name-part taxon-name-part-type="species" reg="qiong">qiong</tp:taxon-name-part></tp:taxon-name></italic> sp. nov., male (<bold>A, B, E, F</bold>) and female (<bold>C, D, G–J</bold>) <bold>A, C</bold> habitus, dorsal <bold>B, D</bold> habitus, ventral <bold>E</bold> prosoma, front-lateral, <bold>F, G</bold> habitus, lateral <bold>H</bold> epigyne, ventral <bold>I</bold> vulva, ventral <bold>J</bold> vulva, dorsal. Abbreviations: <abbrev xmlns:xlink="http://www.w3.org/1999/xlink" xlink:title="copulatory ducts" id="ABBRID0EXTAG" xlink:type="simple">CD</abbrev> copulatory ducts; <abbrev xmlns:xlink="http://www.w3.org/1999/xlink" xlink:title="cheliceral spines rooted at base" id="ABBRID0E2TAG" xlink:type="simple">CS</abbrev> cheliceral spines rooted at base; <abbrev xmlns:xlink="http://www.w3.org/1999/xlink" xlink:title="fertilization ducts" id="ABBRID0E6TAG" xlink:type="simple">FD</abbrev> fertilization ducts; <abbrev xmlns:xlink="http://www.w3.org/1999/xlink" xlink:title="male metatarsal nodule at distal-prolaterally" id="ABBRID0EDUAG" xlink:type="simple">MN</abbrev> male metatarsal nodule at distal-prolaterally; <abbrev xmlns:xlink="http://www.w3.org/1999/xlink" xlink:title="male metatarsal clasping spine" id="ABBRID0EHUAG" xlink:type="simple">MS</abbrev> male metatarsal clasping spine; S spermathecae; <abbrev xmlns:xlink="http://www.w3.org/1999/xlink" xlink:title="scape" id="ABBRID0ELUAG" xlink:type="simple">SP</abbrev> scape. Scale bars: 0.50 mm (<bold>A–D, F, G</bold>); 0.20 mm (<bold>E</bold>); 0.10 mm (<bold>H–J</bold>).</p></caption><graphic xmlns:xlink="http://www.w3.org/1999/xlink" xlink:href="zookeys-1125-069_article-85741__-g004.jpg" position="float" orientation="portrait" xlink:type="simple" id="oo_760164.jpg"><uri content-type="original_file" xlink:type="simple">https://binary.pensoft.net/fig/760164</uri></graphic></fig><fig id="F6" position="float" orientation="portrait"><object-id xmlns:xlink="http://www.w3.org/1999/xlink" content-type="doi" xlink:type="simple">10.3897/zookeys.1125.85741.figure6</object-id><object-id xmlns:xlink="http://www.w3.org/1999/xlink" content-type="arpha" xlink:type="simple">0B155D6F-AD30-550A-BCEC-6DA1FDF38C62</object-id><label>Figure 6.</label><caption><p><italic><tp:taxon-name><tp:taxon-name-part taxon-name-part-type="genus" reg="Chimena">Chimena</tp:taxon-name-part><tp:taxon-name-part taxon-name-part-type="species" reg="taiwanica">taiwanica</tp:taxon-name-part></tp:taxon-name></italic> (Ono, 2007) comb. nov., male (<bold>A, B, E, F</bold>) and female (<bold>C, D, G–J</bold>) <bold>A, C</bold> habitus, dorsal <bold>B, D</bold> habitus, ventral <bold>E</bold> prosoma, front-lateral <bold>F, G</bold> habitus, lateral <bold>H</bold> epigyne, ventral <bold>I</bold> vulva, ventral <bold>J</bold> vulva, dorsal. Abbreviations: <abbrev xmlns:xlink="http://www.w3.org/1999/xlink" xlink:title="copulatory ducts" id="ABBRID0E3CBG" xlink:type="simple">CD</abbrev> copulatory ducts; <abbrev xmlns:xlink="http://www.w3.org/1999/xlink" xlink:title="cheliceral spines rooted at base" id="ABBRID0EADBG" xlink:type="simple">CS</abbrev> cheliceral spines rooted at base; <abbrev xmlns:xlink="http://www.w3.org/1999/xlink" xlink:title="fertilization ducts" id="ABBRID0EEDBG" xlink:type="simple">FD</abbrev> fertilization ducts; <abbrev xmlns:xlink="http://www.w3.org/1999/xlink" xlink:title="male metatarsal clasping spine" id="ABBRID0EIDBG" xlink:type="simple">MS</abbrev> male metatarsal clasping spine; S spermathecae; <abbrev xmlns:xlink="http://www.w3.org/1999/xlink" xlink:title="scape" id="ABBRID0EMDBG" xlink:type="simple">SP</abbrev> scape. Scale bars: 0.50 mm (<bold>A–D, F, G</bold>); 0.20 mm (<bold>E</bold>); 0.10 mm (<bold>H–J</bold>).</p></caption><graphic xmlns:xlink="http://www.w3.org/1999/xlink" xlink:href="zookeys-1125-069_article-85741__-g006.jpg" position="float" orientation="portrait" xlink:type="simple" id="oo_760166.jpg"><uri content-type="original_file" xlink:type="simple">https://binary.pensoft.net/fig/760166</uri></graphic></fig></tp:treatment-sec></tp:taxon-treatment>
